# Supplementary material for: Poly[μ-bromido-μ-(2,2-dimethyl­propane-1,3-diyl diisocyanide)-silver(I)]: a powder diffraction study
Source: Acta Crystallogr Sect E Struct Rep Online. 2010 Nov 13;66(Pt 12):m1555–6. doi: 10.1107/S1600536810044703 (PMC3011467; doi:10.1107/S1600536810044703)
Supplement: Supplementary file 1 [file e-66-m1555-sup1.cif]

##############################################################################
###                                                                        ###
###        Electronic paper (Acta Crystallographica Section E)             ###
###                                                                        ###
##############################################################################
#                                                                            #
# This CIF contains the data in a paper accepted for publication in Acta     #
# Crystallographica Section E. It conforms to the requirements of Notes      #
# for Authors for Section E, and has been peer reviewed under the auspices   #
# of the IUCr Commission on Journals.                                        #
#                                                                            #
# Full details of the Crystallographic Information File format               #
# are given in the paper "The Crystallographic Information File (CIF):       #
# a New Standard Archive File for Crystallography" by S. R. Hall, F. H.      #
# Allen and I. D. Brown [Acta Cryst. (1991), A47, 655-685].                  #
#                                                                            #
# The current version of the core CIF dictionary is obtainable from          #
# ftp://ftp.iucr.org/pub/cif_core.dic. The current version number is 2.4.    #
#                                                                            #
# Software is freely available for graphical display of the structure(s) in  #
# this CIF.  For information consult the CIF home page http://www.iucr.org/  #
# cif/home.html                                                              #
#                                                                            #
# This file may be used for bona fide research purposes within the           #
# scientific community so long as proper attribution is given to the journal # 
# article from which it was obtained.                                        #
#                                                                            #
##############################################################################
                                             
data_global
_audit_creation_method     'from EXP file using GSAS2CIF'
_journal_data_validation_number     ?
_journal_date_recd_electronic     2010-07-29
_journal_date_accepted     2010-11-01
_journal_name_full     'Acta Crystallographica, Section E'
_journal_year     2010
_journal_volume     66
_journal_issue     12
_journal_page_first     m1555
_journal_page_last     m1556
_journal_paper_category     QM
_journal_coeditor_code     ER2080
_publ_contact_author_name     'Mahmoud AL-KTAIFANI'
_publ_contact_author_address
;
Department of Chemistry, Atomic Energy Commission of Syria (AECS),
P.O. Box 6091,
Damascus, Syrian Arab Republic
;
_publ_contact_author_email     cscientific@aec.org.sy
_publ_contact_author_fax     '++ 963 11 6112289'
_publ_contact_author_phone     '++ 963 11 2132580'
_publ_section_title
;
Poly[\m-bromido-\m-(2,2-dimethylpropane-1,3-diyl diisocyanide)-silver(I)]: a
powder diffraction study
;
loop_
    _publ_author_name
    _publ_author_footnote
    _publ_author_address
    'Al-Ktaifani, Mahmoud' .
;
Department of Chemistry
Atomic Energy Commission of Syria (AECS) PO Box 6091
Damascus
Syrian Arab Republic
;
    'Rukiah, Mwaffak' .
;
Department of Chemistry
Atomic Energy Commission of Syria (AECS) PO Box 6091
Damascus
Syrian Arab Republic
;
_publ_section_synopsis     .
data_I
_chemical_name_systematic
;
Poly[\m-bromido-\m-(2,2-dimethylpropane-1,3-diyl diisocyanide)-silver(I)]
;
_chemical_name_common     ?
_chemical_formula_moiety     'C7 H10 Ag Br N2'
_chemical_formula_sum     'C7 H10 Ag Br N2'
_chemical_formula_structural     'Ag (C N C H2(CH3)2C H2 N C)] Br'
_chemical_formula_analytical     ?
_chemical_formula_iupac     '[Ag Br (C7 H10 N2)]'
_chemical_formula_weight     309.94
_chemical_melting_point     ?
_symmetry_cell_setting     orthorhombic
_symmetry_space_group_name_H-M     'P b c a'
_symmetry_space_group_name_Hall     '-P 2ac 2ab'
loop_
    _symmetry_equiv_pos_site_id
    _symmetry_equiv_pos_as_xyz
    1 +x,+y,+z
    2 -x+1/2,+y+1/2,+z
    3 +x,-y+1/2,+z+1/2
    4 -x+1/2,-y,+z+1/2
    -1 -x,-y,-z
    -2 +x+1/2,-y+1/2,-z
    -3 -x,+y+1/2,-z+1/2
    -4 +x+1/2,+y,-z+1/2
_cell_length_a     16.24649(13)
_cell_length_b     16.59379(12)
_cell_length_c     7.40433(4)
_cell_angle_alpha     90.0
_cell_angle_beta     90.0
_cell_angle_gamma     90.0
_cell_volume     1996.14(2)
_cell_formula_units_Z     8
_cell_measurement_temperature     298
_cell_special_details     ?
_exptl_crystal_density_diffrn     2.063
_exptl_crystal_density_meas     ?
_exptl_crystal_density_method     ?
_exptl_crystal_F_000     1184.0
_pd_char_colour     White
_pd_char_particle_morphology     'fine powder visual estimate'
_exptl_absorpt_coefficient_mu     20.432
_exptl_absorpt_correction_type     cylinder
_exptl_absorpt_process_details
;
function for a flat plate sample in transmission geometry
absorption correction 'GSAS (Larson & Von Dreele, 2004)'
;
_exptl_absorpt_correction_T_min     0.13846
_exptl_absorpt_correction_T_max     0.19196
_exptl_special_details
;
The sample was ground lightly in a mortar, loaded between two Myler foils and
fixed in the sample holder with a mask of 7.0 mm intrnal diameter.
;
_diffrn_ambient_temperature     298
_diffrn_radiation_type     'Cu K\a~1~'
_diffrn_radiation_wavelength     1.5406
_diffrn_radiation_monochromator     'Ge 111'
_diffrn_measurement_device_type     'STOE STADI P Transmission'
_pd_instr_dist_src/mono     260
_pd_instr_dist_mono/spec     130
_pd_instr_dist_src/spec     ?
_pd_instr_dist_spec/anal     ?
_pd_instr_dist_anal/detc     ?
_pd_instr_dist_spec/detc     220
_pd_instr_location
;
Chemistry Department
 Atomic Energy Commission
 Damascus
 P.O.Box 6091
 Syrian Arab Republic
;
_pd_meas_2theta_range_min     5.0
_pd_meas_2theta_range_max     89.98
_pd_meas_2theta_range_inc     0.02
_pd_meas_number_of_points     4250
_pd_meas_scan_method     step
_pd_meas_special_details     ?
_refine_special_details
;
;
_reflns_number_total     824
_refine_ls_matrix_type     full
_refine_ls_goodness_of_fit_all     1.28
_refine_ls_restrained_S_all     ?
_refine_ls_restrained_S_obs     ?
_refine_ls_number_parameters     172
_refine_ls_number_restraints     40
_refine_ls_number_constraints     ?
_refine_ls_hydrogen_treatment     constr
_refine_ls_weighting_scheme     ?
_refine_ls_weighting_details     ?
_refine_ls_shift/su_max     0.02
_refine_ls_shift/su_mean     0.00
_refine_diff_density_max     0.207
_refine_diff_density_min     -0.180
_refine_ls_extinction_method     ?
_refine_ls_extinction_coef     ?
loop_
    _atom_type_symbol
    _atom_type_scat_dispersion_real
    _atom_type_scat_dispersion_imag
    _atom_type_scat_source
    Ag 0.000 0.000 International_Tables_Vol_C
    Br 0.000 0.000 International_Tables_Vol_C
    C 0.000 0.000 International_Tables_Vol_C
    N 0.000 0.000 International_Tables_Vol_C
    H 0.000 0.000 International_Tables_Vol_C
_computing_data_collection     'WinXPOW (Stoe & Cie, 1999)'
_computing_cell_refinement     'GSAS (Larson & Von Dreele, 2004)'
_computing_data_reduction     'WinXPOW (Stoe & Cie, 1999)'
_computing_structure_solution     "FOX (Favre-Nicolin & \<Cern\'y, 2002)"
_computing_structure_refinement     'GSAS (Larson & Von Dreele, 2004)'
_computing_molecular_graphics     'ORTEP-3 (Farrugia, 1997)'
_computing_publication_material     'publCIF  (Westrip, 2010)'
_pd_calc_method     'Rietveld Refinement'
_pd_calibration_special_details
; The principle of the linear PSD calibration is a stepwise
  movementof the PSD over a fixed reflection [Si (111)].
  An additional addresswise intensity correction can be
  performed using the constant background of the fluorescence
  from an amorphous iron-sample.
;
_pd_phase_name     AgBrDis
_pd_prep_cool_rate     ?
_pd_prep_pressure     101.3
_pd_prep_temperature     298
_pd_proc_2theta_range_min     4.97002
_pd_proc_2theta_range_max     89.95002
_pd_proc_2theta_range_inc     0.02
_pd_proc_info_data_reduction     none
_pd_proc_info_datetime     2010-03-14T09:25:34
_pd_proc_info_excluded_regions
; none
;
_pd_proc_ls_background_function
;   GSAS Background function number 1 with 20 terms.
 Shifted Chebyshev function of 1st kind
      1:    1519.26     2:   -1446.56     3:    737.807     4:   -254.400
      5:    19.2069     6:    34.2759     7:   -57.6962     8:    44.0465
      9:    4.23667    10:    15.2262    11:   -36.4418    12:    19.8416
     13:    11.6080    14:   -21.7772    15:    7.42188    16:    2.13196
     17:   -8.09916    18:    10.4475    19:   -3.62142    20:    2.86699
;
_pd_proc_ls_pref_orient_corr     'Spherical harmonics function'
_pd_proc_ls_prof_R_factor     0.0198
_pd_proc_ls_prof_wR_factor     0.0270
_pd_proc_ls_prof_wR_expected     0.0214
_pd_proc_ls_special_details     ?
_pd_proc_number_of_points     4250
_pd_proc_wavelength     1.54060
_pd_spec_mount_mode     transmission
_pd_spec_mounting
;  drifted powder between two Mylar foils
;
_pd_spec_shape     flat_sheet
_pd_spec_size_axial     7.0
_pd_spec_size_equat     7.0
_pd_spec_size_thick     ?
loop_
    _atom_site_type_symbol
    _atom_site_label
    _atom_site_fract_x
    _atom_site_fract_y
    _atom_site_fract_z
    _atom_site_U_iso_or_equiv
    _atom_site_thermal_displace_type
    _atom_site_occupancy
    Ag Ag1 0.38967(9) 0.80095(7) 0.4117(2)   0.05958 Uani 1.0
    Br Br1 0.30684(11) 0.82642(9) 0.0900(3)   0.06015 Uani 1.0
    C C1 0.5098(7) 0.7575(9) 0.344(2)   0.057(2)   Uiso 1.0
    C C2 0.6370(3)   0.6752(3)   0.2513(6) 0.057(2)   Uiso 1.0
    C C3 0.6320(4)   0.5873(3)   0.3162(7) 0.057(2)   Uiso 1.0
    C C4 0.5598(2)   0.5488(2)   0.2127(5) 0.057(2)   Uiso 1.0
    C C5 0.6150(2)   0.5772(2)   0.5193(5) 0.057(2)   Uiso 1.0
    C C6 0.7112(3)   0.5453(3)   0.2551(6) 0.057(2)   Uiso 1.0
    C C7 0.8331(7) 0.6053(8) 0.4282(19) 0.057(2)   Uiso 1.0
    N N1 0.5660(5) 0.7181(6) 0.3133(11) 0.044(3)   Uiso 1.0
    N N2 0.7802(6) 0.5754(5) 0.3512(12) 0.044(3)   Uiso 1.0
    H H2a 0.68677 0.70043 0.30004 0.1 Uiso 1.0
    H H2b 0.63872 0.67661 0.11895 0.1 Uiso 1.0
    H H6a 0.70639 0.48721 0.27692 0.1 Uiso 1.0
    H H6b 0.71937 0.55477 0.12573 0.1 Uiso 1.0
    H H4a 0.57835 0.53189 0.09379 0.1 Uiso 1.0
    H H4b 0.53985 0.50232 0.2793 0.1 Uiso 1.0
    H H4c 0.51576 0.5878 0.19985 0.1 Uiso 1.0
    H H5a 0.6622 0.596 0.58768 0.1 Uiso 1.0
    H H5b 0.56685 0.60861 0.5522 0.1 Uiso 1.0
    H H5c 0.60499 0.52086 0.54582 0.1 Uiso 1.0
loop_
    _atom_site_aniso_label
    _atom_site_aniso_U_11
    _atom_site_aniso_U_22
    _atom_site_aniso_U_33
    _atom_site_aniso_U_12
    _atom_site_aniso_U_13
    _atom_site_aniso_U_23
    Ag1 0.0490(14) 0.0637(13) 0.0660(12) 0.0106(10) 0.0053(16) -0.0066(11)
    Br1 0.079(2)   0.0452(15) 0.0560(16) 0.0074(12) -0.011(2)   0.0034(14)
_geom_special_details
;
;
loop_
    _geom_bond_atom_site_label_1
    _geom_bond_atom_site_label_2
    _geom_bond_site_symmetry_1
    _geom_bond_site_symmetry_2
    _geom_bond_distance
    _geom_bond_publ_flag
    Ag1 Br1 . 1_555 2.7680(19) y
    Ag1 Br1 . 3_565 2.832(2)   y
    Ag1 C1 . 1_555 2.140(9) y
    Ag1 C7 . -2_466 2.162(10) y
    Br1 Ag1 . 1_555 2.7680(19) ?
    Br1 Ag1 . 3_564 2.832(2)   ?
    C1 N1 . 1_555 1.146(16) ?
    C2 C3 . 1_555 1.538(5) ?
    C2 N1 . 1_555 1.431(5) ?
    C2 H2a . 1_555 0.98 ?
    C2 H2b . 1_555 0.98 ?
    C3 C4 . 1_555 1.540(5) ?
    C3 C5 . 1_555 1.538(5) ?
    C3 C6 . 1_555 1.533(5) ?
    C4 H4a . 1_555 0.97 ?
    C4 H4b . 1_555 0.97 ?
    C4 H4c . 1_555 0.97 ?
    C5 H5a . 1_555 0.97 ?
    C5 H5b . 1_555 0.97 ?
    C5 H5c . 1_555 0.97 ?
    C6 H6a . 1_555 0.98 ?
    C6 H6b . 1_555 0.98 ?
    C7 Ag1 . -2_566 2.162(10) ?
    C7 N2 . 1_555 1.144(16) ?
loop_
    _geom_angle_atom_site_label_1
    _geom_angle_atom_site_label_2
    _geom_angle_atom_site_label_3
    _geom_angle_site_symmetry_1
    _geom_angle_site_symmetry_2
    _geom_angle_site_symmetry_3
    _geom_angle
    _geom_angle_publ_flag
    Br1 Ag1 Br1 1_555 . 3_565 106.50(7) y
    Br1 Ag1 C1 1_555 . 1_555 107.1(4) y
    Br1 Ag1 C7 1_555 . -2_576 98.9(4) y
    Br1 Ag1 C1 3_565 . 1_555 106.9(4) y
    Br1 Ag1 C7 3_565 . -2_576 94.6(4)   y
    C1 Ag1 C7 1_555 . -2_576 139.3(6) y
    Ag1 Br1 Ag1 1_555 . 3_564 93.22(6) y
    Ag1 C1 N1 1_555 . 1_555 164.9(14) ?
    C3 C2 N1 1_555 . 1_555 109.2(6) ?
    C3 C2 H2a 1_555 . 1_555 109.5 ?
    C3 C2 H2b 1_555 . 1_555 109.7 ?
    N1 C2 H2a 1_555 . 1_555 109.5 ?
    N1 C2 H2b 1_555 . 1_555 109.4 ?
    H2a C2 H2b 1_555 . 1_555 109.5 ?
    C2 C3 C4 1_555 . 1_555 106.1(4) ?
    C2 C3 C5 1_555 . 1_555 114.7(4) ?
    C2 C3 C6 1_555 . 1_555 107.1(4) ?
    C4 C3 C5 1_555 . 1_555 107.8(4)   ?
    C4 C3 C6 1_555 . 1_555 107.7(4) ?
    C5 C3 C6 1_555 . 1_555 113.0(4) ?
    C3 C4 H4a 1_555 . 1_555 109.6 ?
    C3 C4 H4b 1_555 . 1_555 109.3 ?
    C3 C4 H4c 1_555 . 1_555 109.5 ?
    H4a C4 H4b 1_555 . 1_555 109.5 ?
    H4a C4 H4c 1_555 . 1_555 109.4 ?
    H4b C4 H4c 1_555 . 1_555 109.4 ?
    C3 C5 H5a 1_555 . 1_555 109.4 ?
    C3 C5 H5b 1_555 . 1_555 109.4 ?
    C3 C5 H5c 1_555 . 1_555 109.4 ?
    H5a C5 H5b 1_555 . 1_555 109.5 ?
    H5a C5 H5c 1_555 . 1_555 109.5 ?
    H5b C5 H5c 1_555 . 1_555 109.5 ?
    C3 C6 N2 1_555 . 1_555 110.8(6) ?
    C3 C6 H6a 1_555 . 1_555 109.3 ?
    C3 C6 H6b 1_555 . 1_555 109.2 ?
    N2 C6 H6a 1_555 . 1_555 109.1 ?
    N2 C6 H6b 1_555 . 1_555 109.1 ?
    H6a C6 H6b 1_555 . 1_555 109.3 ?
    Ag1 C7 N2 -2_676 . 1_555 154.8(13) ?
    C1 N1 C2 1_555 . 1_555 171.9(13) ?
    C6 N2 C7 1_555 . 1_555 174.9(13) ?
loop_
    _geom_torsion_atom_site_label_1
    _geom_torsion_atom_site_label_2
    _geom_torsion_atom_site_label_3
    _geom_torsion_atom_site_label_4
    _geom_torsion_site_symmetry_1
    _geom_torsion_site_symmetry_2
    _geom_torsion_site_symmetry_3
    _geom_torsion_site_symmetry_4
    _geom_torsion
    _geom_torsion_publ_flag
    C1 Ag1 Br1 Ag1 . 1_555 1_555 3_564 31.9(5) ?
    C7 Ag1 Br1 Ag1 -2_466 1_555 1_555 3_564 -179.7(4) ?
    Br1 Ag1 Br1 Ag1 3_565 1_555 1_555 3_564 -82.21(8) ?
    Br1 Ag1 C7 N2 . 1_555 -2_466 -2_466 70(3) ?
    C1 Ag1 C7 N2 . 1_555 -2_466 -2_466 -160(3) ?
    Br1 Ag1 Br1 Ag1 . 1_555 3_565 3_565 -168.31(7) ?
    C1 Ag1 Br1 Ag1 . 1_555 3_565 3_565 77.5(4) ?
    N1 C2 C3 C4 . 1_555 1_555 1_555 68.0(13) ?
    N1 C2 C3 C5 . 1_555 1_555 1_555 -50.8(14) ?
    N1 C2 C3 C6 . 1_555 1_555 1_555 -177.1(10) ?
    C2 C3 C6 N2 . 1_555 1_555 1_555 68.7(13) ?
    C4 C3 C6 N2 . 1_555 1_555 1_555 -177.4(10) ?
    C5 C3 C6 N2 . 1_555 1_555 1_555 -58.6(14) ?
loop_
    _geom_hbond_atom_site_label_D
    _geom_hbond_atom_site_label_H
    _geom_hbond_atom_site_label_A
    _geom_hbond_site_symmetry_D
    _geom_hbond_site_symmetry_H
    _geom_hbond_site_symmetry_A
    _geom_hbond_distance_DH
    _geom_hbond_distance_HA
    _geom_hbond_distance_DA
    _geom_hbond_angle_DHA
    _geom_hbond_publ_flag
    C2 H2A N2 . . . 0.98 2.60 2.950(17) 101.0 ?
    C4 H4C N1 . . . 0.97 2.45 2.908(18) 108.0 ?
    C5 H5A N2 . . . 0.97 2.62 2.959(18) 101.0 ?
    C5 H5B N1 . . . 0.97 2.53 2.903(16) 103.0 ?
    C6 H6A Br1 . . -2_565 0.98 2.85 3.820(13) 169.0 ?
    C6 H6B Br1 . . -3_645 0.98 2.91 3.671(13) 136.0 ?
