# Supplementary material for: Poly[μ-bromido-μ-(2,2-dimethyl­propane-1,3-diyl diisocyanide)-silver(I)]: a powder diffraction study
Source: Acta Crystallogr Sect E Struct Rep Online. 2010 Nov 13;66(Pt 12):m1555–6. doi: 10.1107/S1600536810044703 (PMC3011467; doi:10.1107/S1600536810044703)
Supplement: Supplementary file 2 [file e-66-m1555-Isup2.rtv]

data_I

_pd_block_id
  2010-03-14T09:25|AGBRDIN|Mwaffak_RUKIAH|Overall

_audit_creation_method  "from EXP file using GSAS2CIF"
_audit_creation_date                   2010-03-14T09:25
_audit_author_name                     
;
Mwaffak RUKIAH

;
_audit_update_record
;
2010-03-14T09:25  Initial CIF as created by GSAS2CIF

2010-03-14 # Formatted by publCIF
;

#=============================================================================
# this information describes the project, paper etc. for the CIF             #
# Acta Cryst. Section C papers and editorial correspondence is generated     #
# from the information in this section                                       #
#                                                                            #
#   (from)   CIF submission form for Rietveld refinements (Acta Cryst. C)    #
#                                                 Version 14 December 1998   #
#=============================================================================
# 1. SUBMISSION DETAILS

_publ_contact_author_name            
'Mahmoud AL-KTAIFANI'   # Name of author for correspondence
_publ_contact_author_address             # Address of author for correspondence
;
Department of Chemistry, Atomic Energy Commission of Syria (AECS), P.O.Box 6091,
Damascus, Syrian Arab Republic
;

_publ_contact_author_email           cscientific@aec.org.sy
_publ_contact_author_fax             '++ 963 11 6112289'
_publ_contact_author_phone           '++ 963 11 2132580'

_publ_contact_letter
;
Please consider this CIF for publication. I certify that this contibution is the
original work of those listed as authors; that it has not been published
before (in any language or medium) and is not being considered for publication
elsewhere; that all authors concur with and are aware of the submission; that
all workers involved in the study are listed as authors or given proper credit
in the acknowledgements; that I have obtained permission for and acknowledged
the source of any excerpts from other copyright works; and that to the best of
my knowledge the paper contains no statements which are libellous, unlawful or
in any way actionable. All coauthors have made significant scientific
contributions to the work reported, including the ideas and their execution,
and share responsibility and accountability for the results.
;

_publ_requested_journal              'Acta Cryst. E'
_publ_requested_coeditor_name        ?
_publ_requested_category             ?  # Acta C: one of CI/CM/CO/FI/FM/FO

#==============================================================================

# 2. PROCESSING SUMMARY (IUCr Office Use Only)

_journal_data_validation_number      ?

_journal_date_recd_electronic        ?
_journal_date_to_coeditor            ?
_journal_date_from_coeditor          ?
_journal_date_accepted               ?
_journal_date_printers_first         ?
_journal_date_printers_final         ?
_journal_date_proofs_out             ?
_journal_date_proofs_in              ?
_journal_coeditor_name               ?
_journal_coeditor_code               ?
_journal_coeditor_notes              ?
_journal_techeditor_code             ?
_journal_techeditor_notes            ?
_journal_coden_ASTM                  ?
_journal_name_full                   ?
_journal_year                        ?
_journal_volume                      ?
_journal_issue                       ?
_journal_page_first                  ?
_journal_page_last                   ?
_journal_paper_category              ?
_journal_suppl_publ_number           ?
_journal_suppl_publ_pages            ?

#==============================================================================

# 3. TITLE AND AUTHOR LIST

_publ_section_title
;
Synthesis and powder X-ray investigation of
Poly[silver(I)-(<i>\m</i>~2~-2,2-dimethylpropane-1,3-diyl
diisocyanide)-<i>\m</i>~2~-bromo]
;
_publ_section_title_footnote
.

# The loop structure below should contain the names and addresses of all
# authors, in the required order of publication. Repeat as necessary.

loop_
_publ_author_name
_publ_author_address
_publ_author_footnote
_publ_author_email
'AL-KTAIFANI, Mahmoud'
;
Department of Chemistry, Atomic Energy Commission of Syria (AECS), P.O.Box 6091,
Damascus, Syrian Arab Republic
;
.
.

'RUKIAH, Mwaffak'
;
Department of Chemistry, Atomic Energy Commission of Syria (AECS), P.O.Box 6091,
Damascus, Syrian Arab Republic
;
;
Auther for correspondence
;
;
scientific@aecs.sy
;


#==============================================================================

# 4. TEXT

_publ_section_synopsis
.
_publ_section_abstract
;
In order to further explore and investigate the chemistry of the bidentate
ligand 2,2-dimethylpropane-1,3-diyl diisocyanide [CNCH~2~C(CH~3~)~2~CH~2~NC],
the reaction of this ligand with AgBr was carried out to give highly insoluble
compound, which was fully characterized by powder X-ray diffraction study, IR
spectroscopy and micro-analysis. In the obtained structure, the Ag centres are
bridged with each of the two adjacent Ag neighbours by the bidentate ligands
CNCH~2~C(CH~3~)~2~CH~2~NC via the NC groups to form
{Ag(CNCH~2~C(CH~3~)~2~CH~2~NC)}~n~ chains. The Br\= counterpart anions are
cross linked the Ag centres of the chains to form a two-dimensional polymeric
network {[Ag(I)(CNCH~2~C(CH~3~)~2~CH~2~NC)]Br}~n~. As expected the polymeric
structure of the title compound is similar to the very recently reported Cl\=,
I\= or NO~3~\=~ ~analogues [Ag(I)(C~7~H~10~N~2~)(X)]~n~ (X = Cl\=, I\= or
NO~3~\=). This gives a strong indication that 2,2-dimethylpropane-1,3-diyl
diisocyanide is a potential ligand to give polymeric structures on treatment
with AgX regardless of the used counterpart anions.
;
_publ_section_comment
;
A rich new area of organometallic chemistry has been recently developed in
which diisocyanides have been used as bidentate ligands in the synthesis of
bi- and tri- and tetra nuclear complexes and organometallic polymers (Harvey,
2001; Sakata <i>et al.</i>, 2003; Espinet <i>et al.</i>, 2000; Moigno <i>et
al.</i>, 2002). These new materials have been reported to have practical
potential applications in different areas, such as hydrogen gas production
(Mann <i>et al.</i>, 1977; Sigal <i>et al.</i>,1980), semi- and
photoconductivity and photovoltaic cells (Fortin <i>et al.</i>, 2000). Very
recently, in a series of papers we have used the bidentate ligand
2,2-dimethylpropane-1,3-diyl diisocyanide in the syntheses of the
organometallic polymers [Ag(C~7~H~10~N~2~)(X)]~n~ (X = Cl\=, I\= or NO~3~\=)
(Al-Ktaifani <i>et al.</i>, 2008; Rukiah & Al-Ktaifani, 2008; Rukiah &
Al-Ktaifani, 2009 ), which have been fully characterized by X-ray powder
diffraction studies, IR spectroscopy and micro-analysis. A major point of
interest in the previously reported polymers
{Ag(I)[CNCH~2~C(CH~3~)~2~CH~2~NC]X}~n~ (X = Cl\=, I\= or NO~3~\=) is their
similar polymeric structures regardless of the counterpart anions. Also
noteworthy is the bidentate ligand exhibits a very strong tendency to form
polymeric complexes rather than dimeric or trimeric complexes suggesting the
2,2-dimethylpropane-1,3-diyl diisocyanide to be a potential bidentate ligand
in the syntheses of organometallic polymers of different transition metals.

In order to better understand and further explore the chemistry of
2,2-dimethylpropane-1,3-diyl diisocyanide, the syntheses of new organometallic
complexes of Ag and Cu with different anions (I\=, Br\=, CN\=, SO~4~\=, Cl\=,
NO~3~\=) of this bidentate ligand and their solid state characterizations are
still under investigations. In this article, the synthesis and solid state
characterization of the polymeric complex
{[Ag(I)(CNCH~2~C(CH~3~)~2~CH~2~NC)]Br}~n~ is presented.

Treatment of AgBr with two equimolar amount of 2,2-dimethylpropane-1,3-diyl
diisocyanide in dry EtOH at room temperature afforded a highly insoluble white
powder (<b>I</b>) even in polar or coordinate solvents. The FTIR spectrum of
the obtained powder <b>(I) </b>is essentially similar to the corresponding
spectra of the polymers {[Ag(I)(CNCH~2~C(CH~3~)~2~CH~2~NC)]X}~n~ (X = Cl\= 
or I\=) (Al-Ktaifani <i>et al., </i>2008; Rukiah & Al-Ktaifani<i>, </i>2008)
showing a characteristic sharp absorption at 2201.6 cm^-1^, which is readily
assigned to the N\\tb  C stretching mode. The slight increase of the N\\tb  C
stretching frequency in Ag(I) complex <b>(I)</b> (2201.6 cm^-1^) is compared
to the free ligand 2,2-dimethylpropane-1,3-diyl diisocyanide (2148.3 cm^-1^)
is consistent with the coordination of the NC groups of the ligands to the
Ag(I) centres. This is quite in accord with the propensity of N\\tb  C group
as a good s donor and relatively a weak p back bonding (Mathieson <i>et
al.</i>,2001). These strongly gave an indication that the obtained compound
(<b>I</b>) have a polymeric structure, which is very similar to the polymeric
structure of {[Ag(I)(CNCH~2~C(CH~3~)~2~CH~2~NC)]X}~n~ (X = Cl\= or I\=)
(Al-Ktaifani <i>et al., </i>2008; Rukiah & Al-Ktaifani<i>, </i>2009).

The solid state structure of (<b>I</b>) was confirmed by X-ray powder
diffraction study exhibiting, as expected, a polymeric structure, which is
very similar to the analogous Cl\=, I\= and NO~3~\= polymers. In the obtained
structure, the Ag(I) centers are bridged with each of the two adjacent Ag
neighbours by the bidentate ligands CNCH~2~C(CH~3~)~2~CH~2~NC <i>via</i> the
NC groups at Ag---C distances of 2.140 (12) and 2.162 (13) \%A to form
{Ag(I)(CNCH~2~C(CH~3~)~2~CH~2~NC)}~n~ chains. The Br\= counterpart anions are
cross linked the Ag centres of the chains at distances of 2.7680 (21) and
2.8321 (24) \%A to form a polymeric 2-D network
{[Ag(I)(CNCH~2~C(CH~3~)~2~CH~2~NC)]Br}~n~ (Fig. 1). The bond distances between
the Ag centre and the carbon atom (C\\tb  N--) of ligand and the Br atoms were
not restrained in the Rietveld refinement. In the same manner to the polymeric
structure of Cl\=, I\= and NO~3~\= analogues, the CNCH~2~C(CH~3~)~2~CH~2~NC in
the complex just behaves as bis-monodentate and the chelate behaviour is
completely absent. This is undoubtedly expected for steric reason as the
distance between the two isocyanide groups in the CNCH~2~C(CH~3~)~2~CH~2~NC
molecule are relatively too short to allow chelate complexing (Chemin <i>et
al.</i>, 1996) Fig.(2).

In the complex (I), the bond lengths of C\\tb  N (1.146 (6) and 1.144 (6) \%A
), N---C (1.431 (6) and 1.418 (6) \%A) and the average C---C bond distance (
1.537 \%A) are in their normal ranges (table 1) and comparable to their
counterparts in the reported polymeric structures of
{[Ag[CNCH~2~C(CH~3~)~2~CH~2~NC]X}~n ~(X = Cl\= ,NO~3 ~\=or I\=) (Al-Ktaifani
<i>et al., </i>2008; Rukiah & Al-Ktaifani<i> et al., </i>2008; Rukiah &
Al-Ktaifani, 2009) (Table 2), in {Ag(dmb)~2~]NO~3~.0.7H~2~O}~n~ (dmb is
1.8-diisocyano-<i>p</i>-menthane; Fortin <i>et al.</i>, 1997)~ ~and the
dinuclear complexes Ag~2~(dmb)~2~<i>X</i>~2~ (<i>X</i> = Cl\=, Br\= or I\=)
(Perreault <i>et al.</i>, 1993). These distances are restrained to their
normal values in the Rietveld refinement (Allen <i>et al.</i>, 1987).
Excluding H...H contacts, four short contacts (less than the sum of the van
der Waals radii) exist, namely C4-H4c...N1 distance of 2.45 (4) \%A,
C5-H5b...N1 distance of 2.53 (7) \%A, C2-H2a...N2 distance of 2.60 (2) \%A and
C5-H5a...N2 distance of 2.64 (4) \%A. Two short contacts are also observed
between neighboring monomers for C6-H6a...Br1 (1-<i>x</i>,-1/2+<i>y</i>,1/2 -
<i>z</i>) of 2.852 (15) \%A and C6-H6b...Br1 (1/2+<i>x</i>,3/2 - <i>y</i>,
-<i>z</i>) of 2.910 (30) \%A.

The average bond distances and angles of
{Ag(I)[CNCH~2~C(CH~3~)~2~CH~2~NC]Br}~n~ with their analogous in
{Ag(I)[CNCH~2~C(CH~3~)~2~CH~2~NC]X}~n~(X = Cl\= and I\=) are shown in table 2.
As the conformation of the bidentate ligand (CNCH~2~C(CH~3~)~2~CH~2~NC) in the
three polymeric structures are almost alike, it can be concluded that their
molecular structures are very similar. Therefore it can be stated the
counterpart anion (Cl\=, Br\= or I\=) have no effective role in changing the
polymeric structure of the complex.

In summary, the syntheses of organometallic polymers using the bidentate ligand
2,2-dimethylpropane-1,3-diyl diisocyanide to make the title complex (<b>I</b>)
as well as the previously reported polymers
{Ag(I)[CNCH~2~C(CH~3~)~2~CH~2~NC]X}~n~ (X = Cl\=, I\= and NO~3~\=) have been
shown to give similar polymeric structures regardless of the counterpart
anions. It is also noteworthy, that the bidentate ligand exhibits a very
strong tendency to form polymeric complexes rather than dimeric or trimeric
complexes suggesting the 2,2-dimethylpropane-1,3-diyl diisocyanide to be a
potential bidentate ligand in the syntheses of organometallic polymers of
different transition metals.
;
_publ_section_exptl_prep      # Details of the preparation of the sample(s)
                              # should be given here.
;
All reactions and manipulations were carried out under inert atmosphere by
using two fold vacuum line and schlenk technique. Solvents were dried and
distilled over sodium wire; glassware dried and flamed before used. AgBr was a
commercial sample and was used as received. IR spectra were operated on FTIR
<i>Jasco 300 </i>E. Microanalysis was performed using <i>EURO EA</i>. Powder
X-ray diffraction was performed by <i>Stoe</i> Transmission diffractometre
(<i>Stadi P</i>).

A solution of CNCH~2~C(CH~3~)~2~CH~2~NC (0.30 g, 2.45 mmol) in EtOH (5 ml) was
added to a suspension of AgBr (0.22 g, 1.19 mmol) in dry EtOH (10 ml) at room
temperature. The resulting solution was stirred for overnight, and then
filtered and volatiles were removed <i>in vacuo</i>. The obtained product was
washed with ether to afford a white powder (0.29 g, yield 80%, m.p. starts to
decompose at 395 K). Analytical data for AgC~7~H~10~N~2~Br: found C, 27.95%;
H, 3.35%; N, 7.99%; required: C, 27.12%; H, 3.25%; N, 9.03%. IR (KBr)
\ncm^-1^: 2201.6 (N\\tb  C).
;
_publ_section_exptl_refinement
;
The powder sample was slightly ground in a mortar, loaded into two foils of
Mylar and fixed in the sample holder with a mask of suitable internal diameter
(7.0 mm). Data were collected at room temperature and pressure in transmission
geometry employing <i>Cu K~\a~~1 ~</i>radiation. Indexing was performed using
the program <i>DICVOL04</i> (Boultif & Lou\"er, 2004) with default options. An
orthorhombic unit cell of reasonable volume (assuming <i>Z</i>=8) gave
indexing figures of merit <i>M</i>~20~=18.0, F~20~=36.9(0.0090, 60). The best
estimated space group in the orthorhombic system was <i>Pcab</i> which
determined with the help of the program <i>Check Group</i> interfaced by
<i>WinPLOTR </i>(Roisnel & Rodriguez-Carvajal, 2001). The parameters <i>a
</i>and <i>b </i>were interchanged for working with the standard setting of
space group i.e <i>Pbca</i>. The powder diffraction pattern from 5 to 90\%
(2q) was subsequently refined with these cell and space group using LeBail
method by the program <i>FULLPROF </i>(Rodriguez-Carvajal, 2001). One line
with very low intensity was not indexed with the previous cell and corresponds
to the reflection (111) of the AgBr. The program <i>FOX </i>(Favre-Nicolin &
\<Cern\'y, 2002) was employed for structure solution. The powder pattern was
truncated to 55\% in <i>2</i>\q (<i>Cu K~\a~~1 ~</i>), corresponding to
real-space resolution of 1.67 \%A. The Monte Carlo simulated annealing
(parallel tempering algorithm) used to solve the crystal structure of compound
(I) from powder pattern in direct space. One molecule of
CNCH~2~C(CH~3~)~2~CH~2~NC ligand and two free atoms of Ag and Br were
introduced randomly in the orthorhombic cell calculated by Le Bail refinement.
The H atoms can be ignored during the structure solution process because they
do not contribute significantly to the powder diffraction pattern, due to
their low X-ray scattering power. During the parallel tempering calculations,
the ligand had the possibility to translate, to rotate around its centre of
mass and to modify its torsion angles and the atoms Ag and Br had the
possibility to modify its position in the unit cell. The model found by
<i>FOX</i> was introduced in the program <i>GSAS</i> (Larsen & Von Dreele,
2004), interfaced by <i>EXPGUI </i>(Toby, 2001) for Rietveld refinements as a
starting point. The background was refined using a shifted Chebyshev
polynomial with 20 coefficients. The Thompson-Cox-Hastings (Thompson <i>et
al.</i>, 1987) pseudo-Voigt profile function was used with an axial divergence
asymmetry correction of (Finger <i>et al.</i>, 1994). The two asymmetry
parameters of this function <i>S/L </i>and <i>D/L </i>were both fixed at
0.0215 during the Rietveld refinement.

Geometric soft restraints were applied to the C\%N, N---C and C---C distances
to guide them towards their normal values, but no restrains were imposed on
the Ag-C and Ag-Br distances. Likewise, no restraints were imposed on bond
angles. The hydrogen atoms were introduced at theoretical positions with CH~2~
and CH~3~ distances constrained to be 0.97 \%A for CH~3~ and 0.98 \%A for
CH~2~. They were refined with restrains on their bonds distances and bond
angles to their normal values. One isotropic atomic displacement parameter was
introduced per types of atoms C, N and H. The final refinement cycles were
performed using anisotropic displacement parameters for Ag and Br atoms.
Intensities were corrected for absorption effects with a function for a flat
plate sample in transmission geometry (function number 4 in GSAS). The value
of with m.d was 0.8. The plate normal can be either perpendicular to the
diffraction vector or tilted by some fixed angle \f in the diffraction plane.
The preferred orientation was modeled using a spherical-harmonics description
(Von Dreele, 1997) with 18 coefficients. In the course of the refinement, the
structure of AgBr has been introduced in the final refinement. The unit-cell
parameters, the atomic displacement parameters of Ag and Br and the profile
parameters were allowed to vary of this compound. The amount of this impurity
was about 0.1%. The observed and calculated diffraction patterns for the
refined crystal structure are shown in Fig. 3.
;
_publ_section_references
;
Al-Ktaifani, M., Rukiah, M. & Shaaban, A. (2008). <i>Pol. J. Chem.</i>
<b>82</b>, 547--557.

Allen, F. H., Kennard, O. & Watson, D. G. (1987). <i>J. Chem. Soc. Perkin
Trans. 2</i>, pp. S1-S18.

Boultif, A. & Lou\"er, D. (2004). <i>J. Appl. Cryst. </i><b>37</b>, 724--731.

Chemin, N., D`hardemare, A., Bouquillon, S., Fagret, D. & Vidal, M. (1996).
<i>Appl. Radiat. Isot. </i><b>47</b>, 479--487.

Espinet, P., Soulantica, K., Charmant, J. P. H. & Orpen, A. G. (2000). <i>Chem.
Commun.</i> pp. 915--916.

Farrugia, L. J. (1997). <i>J. Appl. Cryst. </i><b>30</b>, 565--731.

Favre-Nicolin, V. & \<Cern\'y, R. (2002). <i>J. Appl. Cryst. </i><b>35</b>,
734--743.

Finger, L. W., Cox, D. E. & Jephcoat, A. P. (1994). <i>J. Appl. Cryst.
</i><b>27</b>, 892--900.

Fortin, D., Drouin, M. & Harvey, P. D. (2000). <i>Inorg. Chem. </i><b>39</b>,
2758--2769.

Fortin, D., Drouin, M., Turcotte, M. & Harvey, P. D. (1997). <i>J. Am. Chem.
Soc. </i><b>119</b>, 531--541.

Harvey, P. D. (2001). <i>Coord. Chem. Rev.</i> <b>219</b>, 17-52.

Larsen, A. C. & Von Dreele, R. B. (2004). <i>GSAS</i>. Report LAUR 86-748.
LosAlamos National Laboratory, New Mexico, USA.

Mann, K. R., Lewis, N. S., Miskowski, V. M., Erwin, D. K., Hammond, G. S. &
Gray, H. B. (1977). <i>J. Am. Chem. Soc. </i><b>99</b>, 5525-- 5526.

Mathieson, T., Schier, A. & Schmidbaur, H. (2001). <i>J. Chem. Soc. Dalton
Trans.</i> pp. 1196--1200.

Moigno, D., Callegas-Gaspar, B., Gil-Rubio, J., Brandt, C. D., Werner, H. &
Kiefer, W. (2002). <i>Inorg. Chim. Acta</i>,<i> </i><b>334</b>, 355--364.

Perreault, D., Drouin, M., Michel, A. & Harvey, P. D. (1993). <i>Inorg. Chem.
</i><b>32</b>, 1903-1912.

Rodriguez-Carvajal, J. (2001). FULLPROF. CEA/Saclay, France.

Roisnel, T. & Rodriguez-Carvajal, J. (2001). <i>Mater. Sci. Forum
</i><b>378--381</b>, 118--123.

Rukiah, M. & Al-Ktaifani, M. (2008). <i>Acta Cryst. </i><b>C64</b>, m170--m172.

Rukiah, M. & Al-Ktaifani, M. (2009). <i>Acta Cryst.</i> <b>C65</b>,
m135--m138.

Sakata, K., Urabe, K., Hashimoto, M., Yanagi, T., Tsuge, A. & &Angelici, R. J.
(2003). <i>Synth. React. Inorg. Met. Org. Chem. </i><b>33</b>,

Sigal, I. S., Mann, K. R. & Gray, H. B. (1980). <i>J. Am. Chem. Soc.
</i><b>102</b>, 7252--7256.

Stephens, P. W. (1999). <i>J. Appl. Cryst.</i> <b>32</b>, 281-289.

Stoe & Cie (1999). <i>WinXPow. </i>Stoe & Cie, Darmstadt, Germany.

Thompson, P., Cox, D. E. & Hastings, J. B. (1987). <i>J. Appl. Cryst.</i>
<b>20</b>, 79--83.

Toby, B. H. (2001). <i>J. Appl. Cryst.</i> <b>34</b>, 210--213.

Von Dreele, R. B. (1997). <i>J. Appl. Cryst.</i> <b>30</b>, 517--525.

Westrip, S. P. (2010). <i>publCIF</i> , IUCr (http://www.iucr.org).
;
_publ_section_figure_captions
;


A view, along the <i>c</i> axis of the crystal structure of compound
(<b>I</b>), H atoms are not shown for clarity.

The asymmetric unit of (<b>I</b>) and atom-numbering are shown.

Final observed (points), calculated (line) and difference profiles for the
Rietveled refinement of (<b>I</b>).
;
_publ_section_acknowledgements
;
The authors thank Professors I. Othman, Director General, and. T. Yassine, Head
of chemistry department for their support and encouragement.
;

#=============================================================================
# 5. OVERALL REFINEMENT & COMPUTING DETAILS

_refine_special_details
; ?
;
_pd_proc_ls_special_details
; ?
;

# The following items are used to identify the programs used.
_computing_molecular_graphics     'ORTEP (Farrugia, 1997)'
_computing_publication_material  'publCIF  (Westrip, 2010)'

_refine_ls_R_I_factor   ?
_refine_ls_weighting_scheme       ?
_refine_ls_weighting_details      ?
_refine_ls_hydrogen_treatment     constr
_refine_ls_extinction_method      ?
_refine_ls_extinction_coef        ?
_refine_ls_number_constraints     ?

_refine_ls_restrained_S_all       ?
_refine_ls_restrained_S_obs       ?

#==============================================================================
# 6. SAMPLE PREPARATION DATA

# (In the unusual case where multiple samples are used in a single
#  Rietveld study, this information should be moved into the phase
#  blocks)

# The following three fields describe the preparation of the material.
# The cooling rate is in K/min.  The pressure at which the sample was
# prepared is in kPa.  The temperature of preparation is in K.

_pd_prep_cool_rate                ?
_pd_prep_pressure                 101.3
_pd_prep_temperature              298

_pd_char_colour                   White       # use ICDD colour descriptions

_refine_ls_shift/su_max                0.02
_refine_ls_shift/su_mean               0.00
_computing_structure_refinement        'GSAS (Larsen & Von Dreele, 2004)'
_refine_ls_number_parameters           172
_refine_ls_goodness_of_fit_all         1.28
_refine_ls_number_restraints           40
_refine_ls_matrix_type                 full


#==============================================================================
# 7. CHEMICAL, STRUCTURAL AND CRYSTAL DATA

_pd_char_particle_morphology    'fine powder visual estimate' 

_chemical_name_systematic
; (\m2--,2,2-dimethylproane-1,3-diyl diisocyanide)-\m2-bromo-silver(I)
;
_chemical_name_common             ?
_chemical_formula_moiety        'C7 H10 Ag Br N2'
_chemical_formula_structural    "Ag (C N C H2(CH3)2C H2 N C)] Br"
_chemical_formula_analytical      ?
_chemical_melting_point           ?
_chemical_compound_source         ?       # for minerals and
                                          # natural products
_symmetry_space_group_name_Hall  '-P 2ac 2ab'

_exptl_crystal_F_000               1184.0
_exptl_crystal_density_diffrn      2.063
_exptl_crystal_density_meas        ?
_exptl_crystal_density_method      ?

_refine_diff_density_max          0.207
_refine_diff_density_min         -0.180

_cell_measurement_temperature     298

_cell_special_details
; ?
;

_geom_special_details             ?

# The following item identifies the program(s) used (if appropriate).
_computing_structure_solution  'Favre-Nicolin & \<Cern\'y, 2002)'


#==============================================================================

# 8. Phase information from GSAS

_pd_phase_name                         AgBrDis
_cell_length_a                         16.24649(13)
_cell_length_b                         16.59379(12)
_cell_length_c                         7.40433(4)
_cell_angle_alpha                      90.0
_cell_angle_beta                       90.0
_cell_angle_gamma                      90.0
_cell_volume                           1996.139(24)
_symmetry_cell_setting                 orthorhombic
_symmetry_space_group_name_H-M         "P b c a"
loop_ _symmetry_equiv_pos_site_id _symmetry_equiv_pos_as_xyz
       1 +x,+y,+z 
       2 -x+1/2,+y+1/2,+z 
       3 +x,-y+1/2,+z+1/2 
       4 -x+1/2,-y,+z+1/2 
      -1 -x,-y,-z 
      -2 +x+1/2,-y+1/2,-z 
      -3 -x,+y+1/2,-z+1/2 
      -4 +x+1/2,+y,-z+1/2 

# ATOMIC COORDINATES AND DISPLACEMENT PARAMETERS


loop_
      _atom_site_type_symbol
      _atom_site_label
      _atom_site_fract_x
      _atom_site_fract_y
      _atom_site_fract_z
      _atom_site_occupancy
      _atom_site_thermal_displace_type
      _atom_site_U_iso_or_equiv
      _atom_site_symmetry_multiplicity
Ag
Ag1     0.38967(9)   0.80095(7)   0.41166(22)  1.0        Uani   0.05958       8
Br
Br1     0.30684(11)  0.82642(9)   0.09000(30)  1.0        Uani   0.06015       8
C 
C1      0.5098(7)    0.7575(9)    0.3441(21)   1.0        Uiso   0.0572(22)    8
C 
C2      0.63701(29)  0.67519(27)  0.2513(6)    1.0        Uiso   0.0572(22)    8
C 
C3      0.63199(35)  0.58729(31)  0.3162(7)    1.0        Uiso   0.0572(22)    8
C 
C4      0.55984(24)  0.54880(23)  0.2127(5)    1.0        Uiso   0.0572(22)    8
C 
C5      0.61497(23)  0.57724(22)  0.5193(5)    1.0        Uiso   0.0572(22)    8
C 
C6      0.71123(30)  0.54526(26)  0.2551(6)    1.0        Uiso   0.0572(22)    8
C 
C7      0.8331(7)    0.6053(8)    0.4282(19)   1.0        Uiso   0.0572(22)    8
N 
N1      0.5660(5)    0.7181(6)    0.3133(11)   1.0        Uiso   0.0436(33)    8
N 
N2      0.7802(6)    0.5754(5)    0.3512(12)   1.0        Uiso   0.0436(33)    8
H 
H2a     0.68677      0.70043      0.30004      1.0        Uiso   0.1           8
H 
H2b     0.63872      0.67661      0.11895      1.0        Uiso   0.1           8
H 
H6a     0.70639      0.48721      0.27692      1.0        Uiso   0.1           8
H 
H6b     0.71937      0.55477      0.12573      1.0        Uiso   0.1           8
H 
H4a     0.57835      0.53189      0.09379      1.0        Uiso   0.1           8
H 
H4b     0.53985      0.50232      0.2793       1.0        Uiso   0.1           8
H 
H4c     0.51576      0.5878       0.19985      1.0        Uiso   0.1           8
H 
H5a     0.6622       0.596        0.58768      1.0        Uiso   0.1           8
H 
H5b     0.56685      0.60861      0.5522       1.0        Uiso   0.1           8
H 
H5c     0.60499      0.52086      0.54582      1.0        Uiso   0.1           8

loop_ _atom_site_aniso_label
      _atom_site_aniso_U_11
      _atom_site_aniso_U_12
      _atom_site_aniso_U_13
      _atom_site_aniso_U_22
      _atom_site_aniso_U_23
      _atom_site_aniso_U_33
Ag1     0.0490(14)  0.0106(10)  0.0053(16)  0.0637(13) -0.0066(11)  0.0660(12)
Br1     0.0792(22)  0.0074(12) -0.0110(20)  0.0452(15)  0.0034(14)  0.0560(16)


 
# If you change Z, be sure to change all 3 of the following
_chemical_formula_sum                  "C7 H10 Ag Br N2"
_chemical_formula_weight               309.94
_cell_formula_units_Z                  8

# MOLECULAR GEOMETRY

loop_
      _geom_bond_atom_site_label_1
      _geom_bond_atom_site_label_2
      _geom_bond_distance
      _geom_bond_site_symmetry_1
      _geom_bond_site_symmetry_2
      _geom_bond_publ_flag
  Ag1       Br1              2.7680(19)  .      1_555  y
  Ag1       Br1              2.8322(22)  .      3_565  y
  Ag1       C1                 2.140(9)  .      1_555  y
  Ag1       C7                2.162(10)  .     -2_466  y
  Br1       Ag1              2.7680(19)  .      1_555  y
  Br1       Ag1              2.8322(22)  .      3_564  y
  C1        N1                1.146(16)  .      1_555  y
  C2        C3                 1.538(5)  .      1_555  y
  C2        N1                 1.431(5)  .      1_555  y
  C2        H2a                0.98      .      1_555  n
  C2        H2b                0.98      .      1_555  n
  C3        C4                 1.540(5)  .      1_555  y
  C3        C5                 1.538(5)  .      1_555  y
  C3        C6                 1.533(5)  .      1_555  y
  C4        H4a                0.97      .      1_555  n
  C4        H4b                0.97      .      1_555  n
  C4        H4c                0.97      .      1_555  n
  C5        H5a                0.97      .      1_555  n
  C5        H5b                0.97      .      1_555  n
  C5        H5c                0.97      .      1_555  n
  C6        H6a                0.98      .      1_555  n
  C6        H6b                0.98      .      1_555  n
  C7        Ag1               2.162(10)  .     -2_566  y
  C7        N2                1.144(16)  .      1_555  y


loop_
      _geom_angle_atom_site_label_1
      _geom_angle_atom_site_label_2
      _geom_angle_atom_site_label_3
      _geom_angle
      _geom_angle_site_symmetry_1
      _geom_angle_site_symmetry_2
      _geom_angle_site_symmetry_3
      _geom_angle_publ_flag
  Br1       Ag1       Br1            106.50(7)        1_555  .      3_565  y
  Br1       Ag1       C1              107.1(4)        1_555  .      1_555  y
  Br1       Ag1       C7               98.9(4)        1_555  .     -2_576  y
  Br1       Ag1       C1              106.9(4)        3_565  .      1_555  y
  Br1       Ag1       C7             94.55(35)        3_565  .     -2_576  y
  C1        Ag1       C7              139.3(6)        1_555  .     -2_576  y
  Ag1       Br1       Ag1             93.22(6)        1_555  .      3_564  y
  Ag1       C1        N1             164.9(14)        1_555  .      1_555  y
  C3        C2        N1              109.2(6)        1_555  .      1_555  y
  C3        C2        H2a             109.5           1_555  .      1_555  n
  C3        C2        H2b             109.7           1_555  .      1_555  n
  N1        C2        H2a             109.5           1_555  .      1_555  n
  N1        C2        H2b             109.4           1_555  .      1_555  n
  H2a       C2        H2b             109.5           1_555  .      1_555  n
  C2        C3        C4              106.1(4)        1_555  .      1_555  y
  C2        C3        C5              114.7(4)        1_555  .      1_555  y
  C2        C3        C6              107.1(4)        1_555  .      1_555  y
  C4        C3        C5            107.76(35)        1_555  .      1_555  y
  C4        C3        C6              107.7(4)        1_555  .      1_555  y
  C5        C3        C6              113.0(4)        1_555  .      1_555  y
  C3        C4        H4a             109.6           1_555  .      1_555  n
  C3        C4        H4b             109.3           1_555  .      1_555  n
  C3        C4        H4c             109.5           1_555  .      1_555  n
  H4a       C4        H4b             109.5           1_555  .      1_555  n
  H4a       C4        H4c             109.4           1_555  .      1_555  n
  H4b       C4        H4c             109.4           1_555  .      1_555  n
  C3        C5        H5a             109.4           1_555  .      1_555  n
  C3        C5        H5b             109.4           1_555  .      1_555  n
  C3        C5        H5c             109.4           1_555  .      1_555  n
  H5a       C5        H5b             109.5           1_555  .      1_555  n
  H5a       C5        H5c             109.5           1_555  .      1_555  n
  H5b       C5        H5c             109.5           1_555  .      1_555  n
  C3        C6        N2              110.8(6)        1_555  .      1_555  y
  C3        C6        H6a             109.3           1_555  .      1_555  n
  C3        C6        H6b             109.2           1_555  .      1_555  n
  N2        C6        H6a             109.1           1_555  .      1_555  n
  N2        C6        H6b             109.1           1_555  .      1_555  n
  H6a       C6        H6b             109.3           1_555  .      1_555  n
  Ag1       C7        N2             154.8(13)       -2_676  .      1_555  y
  C1        N1        C2             171.9(13)        1_555  .      1_555  y
  C6        N2        C7             174.9(13)        1_555  .      1_555  y

loop_
_geom_torsion_atom_site_label_1
_geom_torsion_atom_site_label_2
_geom_torsion_atom_site_label_3
_geom_torsion_atom_site_label_4
_geom_torsion
_geom_torsion_site_symmetry_1
_geom_torsion_site_symmetry_2
_geom_torsion_site_symmetry_3
_geom_torsion_site_symmetry_4
_geom_torsion_publ_flag
 
  C1     Ag1    Br1    Ag1         31.9(5)   .       1_555   1_555   3_564   n  
  C7     Ag1    Br1    Ag1       -179.7(4)  -2_466   1_555   1_555   3_564   n
  Br1    Ag1    Br1    Ag1       -82.21(8)   3_565   1_555   1_555   3_564   n  
  Br1    Ag1    C7     N2            70(3)   .       1_555  -2_466  -2_466   n
  C1     Ag1    C7     N2          -160(3)   .       1_555  -2_466  -2_466   n
  Br1    Ag1    Br1    Ag1      -168.31(7)   .       1_555   3_565   3_565   n
  C1     Ag1    Br1    Ag1         77.5(4)   .       1_555   3_565   3_565   n
  N1     C2     C3     C4         68.0(13)   .       1_555   1_555   1_555   y
  N1     C2     C3     C5        -50.8(14)   .       1_555   1_555   1_555   y 
  N1     C2     C3     C6       -177.1(10)   .       1_555   1_555   1_555   y 
  C2     C3     C6     N2         68.7(13)   .       1_555   1_555   1_555   y 
  C4     C3     C6     N2       -177.4(10)   .       1_555   1_555   1_555   y 
  C5     C3     C6     N2        -58.6(14)   .       1_555   1_555   1_555   y

loop_
_geom_hbond_atom_site_label_D
_geom_hbond_atom_site_label_H 
_geom_hbond_atom_site_label_A 
_geom_hbond_site_symmetry_D   
_geom_hbond_site_symmetry_H   
_geom_hbond_site_symmetry_A   
_geom_hbond_distance_DH       
_geom_hbond_distance_HA       
_geom_hbond_distance_DA       
_geom_hbond_angle_DHA         
_geom_hbond_publ_flag 

 C2  H2A  N2  . . .      0.98      2.60      2.950(17)  101.0      y
 C4  H4C  N1  . . .      0.97      2.45      2.908(18)  108.0      y
 C5  H5A  N2  . . .      0.97      2.62      2.959(18)  101.0      y
 C5  H5B  N1  . . .      0.97      2.53      2.903(16)  103.0      y
 C6  H6A  Br1 . . -2_565  0.98     2.85      3.820(13)  169.0      y
 C6  H6B  Br1 . . -3_645  0.98     2.91      3.671(13)  136.0      y

loop_
_geom_extra_tableA_col_1
_geom_extra_tableA_col_2
_geom_extra_tableA_col_3
_geom_extra_tableA_col_4
_geom_extra_tableA_col_5

 <b>X</b> <b>Cl\=</b> <b>Br\=</b> <b>I\=</b> .
 <b>Ag---C</b> '2.116 \%A' '2.151 \%A' '2.061 \%A' .
 <b>Ag---X</b> '2.71 \%A' '2.800 \%A' '2.924 \%A' .
 '<b>N\\tb  C</b>' '1.154 \%A' '1.145 \%A' '1.159 \%A' .
 <b>N---C</b> 1.435 '1.425 \%A' '1.455 \%A' .
 <b>C---Ag---C</b> 137.8\% 139.3\% 139.5\% .
 <b>X---Ag---X</b> 107.5\% 106.51\% 107.07\% .
 <b>Ag---C---N</b> 150.4\% 154.8\% 161.5\% .
 <b>Ag---X---Ag</b> 91.3\% 93.22\% 96.87\% .

_geom_extra_table_head_A
;
Selected average bond distances and angles for {Ag(I)[CNCH2C(CH3)2CH2NC]X}n 
(X = Cl\=, Br\= and I\=)
;


#==============================================================================
# 9. INSTRUMENT CHARACTERIZATION

_exptl_special_details
; The sample was ground lightly in a mortar, 
  loaded between two Myler foils and fixed in
  the sample holder with a mask of 7.0 mm 
  intrnal diameter.
;

# if regions of the data are excluded, the reason(s) are supplied here:
_pd_proc_info_excluded_regions
; none
;

# The following item is used to identify the equipment used to record
# the powder pattern when the diffractogram was measured at a laboratory
# other than the authors' home institution, e.g. when neutron or synchrotron
# radiation is used.

_pd_instr_location
; Chemistry Department
  Atomic Energy Commission
  Damascus
  P.O.Box 6091
  Syrian Arab Republic
;
_pd_calibration_special_details           # description of the method used
                                          # to calibrate the instrument
; The principle of the linear PSD calibration is a stepwise
  movementof the PSD over a fixed reflection [Si (111)].
  An additional addresswise intensity correction can be 
  performed using the constant background of the fluorescence
  from an amorphous iron-sample. 
;

_diffrn_ambient_temperature       298
_diffrn_source                   'sealed X-ray tube'
_diffrn_source_target             Cu
_diffrn_source_type               C-Tech
_diffrn_measurement_device_type  'STOE STADI P Transmission'
_diffrn_detector                  PSD
_diffrn_detector_type          Linear     # make or model of detector

_pd_meas_scan_method           step       # options are 'step', 'cont',
                                          # 'tof', 'fixed' or
                                          # 'disp' (= dispersive)
_pd_meas_special_details
;  ?
;

# The following two items identify the program(s) used (if appropriate).
_computing_data_collection    'WinXPOW (Stoe & Cie, 1999)'
_computing_data_reduction     'WinXPOW (Stoe & Cie, 1999)'
_computing_cell_refinement   'GSAS (Larsen & Von Dreele, 2004)'


# Describe any processing performed on the data, prior to refinement.
# For example: a manual Lp correction or a precomputed absorption correction
_pd_proc_info_data_reduction      none

# The following item is used for angular dispersive measurements only.

_diffrn_radiation_monochromator   'Ge 111'

# The following items are used to define the size of the instrument.
# Not all distances are appropriate for all instrument types.

_pd_instr_dist_src/mono           260
_pd_instr_dist_mono/spec          130
_pd_instr_dist_src/spec           ?
_pd_instr_dist_spec/anal          ?
_pd_instr_dist_anal/detc          ?
_pd_instr_dist_spec/detc          220

# 10. Specimen size and mounting information

# The next three fields give the specimen dimensions in mm.  The equatorial
# plane contains the incident and diffracted beam.

_pd_spec_size_axial            7.0        # perpendicular to
                                          # equatorial plane

_pd_spec_size_equat            7.0        # parallel to
                                          # scattering vector
                                          # in transmission

_pd_spec_size_thick             ?         # parallel to
                                          # scattering vector
                                          # in reflection

_pd_spec_mounting                         # This field should be
                                          # used to give details of the
                                          # container.
;  drifted powder between two Mylar foils
;

_pd_spec_mount_mode   'transmission'      # options are 'reflection'
                                          # or 'transmission'

_pd_spec_shape         'flat_sheet'       # options are 'cylinder'
                                          # 'flat_sheet' or 'irregular'

# phase table
loop_     _pd_phase_id
          _pd_phase_block_id
          _pd_phase_mass_%
          _pd_proc_ls_profile_function
          _pd_proc_ls_peak_cutoff
  1  2010-03-14T09:25|AgBrDis_phase1|Mwaffak_RUKIAH||
           98.980(10)
;
 CW Profile function number 4 with  18 terms
 Pseudovoigt profile coefficients as parameterized in
 (Thompson et al.,1987).Asymmetry correction of (Finger et al., 1994).
 Microstrain broadening by (Stephens, 1999). 
 #1(GU)   =    0.000 #2(GV)   =    0.000 #3(GW)   =   15.980
 #4(GP)   =    0.000 #5(LX)   =    0.789 #6(ptec) =     0.00
 #7(trns) =     3.52 #8(shft) =  -0.2420 #9(sfec) =     0.00
 #10(S/L) =   0.0215 #11(H/L) =   0.0215 #12(eta) =   0.5963
 #13(S400 ) =  2.9E-03 #14(S040 ) =  2.0E-03 #15(S004 ) =  8.7E-02
 #16(S220 ) =  1.4E-03 #17(S202 ) =  1.5E-02 #18(S022 ) =  5.5E-03
 Peak tails are ignored  where the intensity is below 0.0010 times the peak
   Aniso. broadening axis   0.0   0.0   1.0
;
           0.00100
  2  2010-03-14T09:25|AgBr_phase2|Mwaffak_RUKIAH||
            1.020(30)
;
 CW Profile function number 4 with  18 terms
 Pseudovoigt profile coefficients as parameterized in
 (Thompson et al.,1987).Asymmetry correction of (Finger et al., 1994).
 Microstrain broadening by P.W. Stephens,  (1999). J. Appl. Cryst.,32,281-289.
 #1(GU)   =    0.000 #2(GV)   =    0.000 #3(GW)   =   14.509
 #4(GP)   =    0.000 #5(LX)   =    6.588 #6(ptec) =     0.00
 #7(trns) =     0.00 #8(shft) =   0.0000 #9(sfec) =     0.00
 #10(S/L) =   0.0215 #11(H/L) =   0.0215 #12(eta) =   0.5000
 #13(S400 ) =  0.0E+00 #14(S220 ) =  0.0E+00
 Peak tails are ignored  where the intensity is below 0.0010 times the peak
   Aniso. broadening axis   0.0   0.0   1.0
;
           0.00100

loop_ _atom_type_symbol
      _atom_type_scat_dispersion_real
      _atom_type_scat_dispersion_imag
      _atom_type_scat_Cromer_Mann_a1
      _atom_type_scat_Cromer_Mann_a2
      _atom_type_scat_Cromer_Mann_a3
      _atom_type_scat_Cromer_Mann_a4
      _atom_type_scat_Cromer_Mann_b1
      _atom_type_scat_Cromer_Mann_b2
      _atom_type_scat_Cromer_Mann_b3
      _atom_type_scat_Cromer_Mann_b4
      _atom_type_scat_Cromer_Mann_c
      _atom_type_scat_source
  Ag    0.000    0.000
 19.2808 0.64460 16.6885 7.47260 4.80450 24.6605 1.04630 99.8156 5.17900 
  International_Tables_Vol_C
  Br    0.000    0.000
 17.1789 2.17230 5.23580 16.5796 5.63770 0.26090 3.98510 41.4328 2.95570 
  International_Tables_Vol_C
  C    0.000    0.000
 2.31000 20.8439 1.02000 10.2075 1.58860 0.56870 0.86500 51.6512 0.21560 
  International_Tables_Vol_C
  N    0.000    0.000
 12.2126 0.00570 3.13220 9.89330 2.01250 28.9975 1.16630 0.58260 -11.529 
  International_Tables_Vol_C
  H    0.000    0.000
 0.49300 10.5109 0.32291 26.1257 0.14019 3.14236 0.04081 57.7997 0.00304 
  International_Tables_Vol_C
_diffrn_radiation_probe                x-ray
_diffrn_radiation_polarisn_ratio       0.5
_diffrn_radiation_wavelength           1.5406
_diffrn_radiation_type                 'Cu K\a~1~'
_pd_proc_ls_prof_R_factor              0.0198
_pd_proc_ls_prof_wR_factor             0.0270
_pd_proc_ls_prof_wR_expected           0.0214
_refine_ls_R_Fsqd_factor               0.01907
_pd_proc_ls_pref_orient_corr   'Spherical harmonics function'
_pd_proc_wavelength   1.54060

_pd_proc_ls_background_function
;   GSAS Background function number 1 with 20 terms.
 Shifted Chebyshev function of 1st kind
      1:    1519.26     2:   -1446.56     3:    737.807     4:   -254.400    
      5:    19.2069     6:    34.2759     7:   -57.6962     8:    44.0465    
      9:    4.23667    10:    15.2262    11:   -36.4418    12:    19.8416    
     13:    11.6080    14:   -21.7772    15:    7.42188    16:    2.13196    
     17:   -8.09916    18:    10.4475    19:   -3.62142    20:    2.86699    
;

_exptl_absorpt_process_details
;
function for a flat plate sample in transmission geometry
absorption correction 'GSAS (Larsen & Von Dreele, 2004)'
;


_exptl_absorpt_correction_type         cylinder
_exptl_absorpt_coefficient_mu          20.432
_exptl_absorpt_correction_T_min        0.13846
_exptl_absorpt_correction_T_max        0.19196

_pd_proc_info_datetime                 2010-03-14T09:25:34
_pd_calc_method                        "Rietveld Refinement"

#---- raw/calc data loop -----
_pd_meas_2theta_range_min              5.0
_pd_meas_2theta_range_max              89.98
_pd_meas_2theta_range_inc              0.02
_pd_proc_2theta_range_min              4.97002
_pd_proc_2theta_range_max              89.95002
_pd_proc_2theta_range_inc              0.02

loop_
      _pd_meas_counts_total
      _pd_proc_ls_weight
      _pd_proc_intensity_bkg_calc
      _pd_calc_intensity_total
  3797.0     0.0002634   3787.58252   3787.58228
  3788.0     0.0002640   3790.37085   3790.37061
  3794.0     0.0002636   3793.01416   3793.01440
  3818.0     0.0002619   3795.51636   3795.51685
  3952.0     0.0002530   3797.88135   3797.88184
  3778.0     0.0002647   3800.11230   3800.11279
  3776.0     0.0002648   3802.21265   3802.21338
  3866.0     0.0002587   3804.18604   3804.18701
  3897.0     0.0002566   3806.03564   3806.03687
  3701.0     0.0002702   3807.76514   3807.76636
  3753.0     0.0002665   3809.37720   3809.37842
  3812.0     0.0002623   3810.87524   3810.87671
  3796.0     0.0002634   3812.26245   3812.26416
  3799.0     0.0002632   3813.54150   3813.54321
  3751.0     0.0002666   3814.71582   3814.71753
  3786.0     0.0002641   3815.78784   3815.78955
  3801.0     0.0002631   3816.76025   3816.76221
  3958.0     0.0002527   3817.63623   3817.63843
  3715.0     0.0002692   3818.41846   3818.42065
  3798.0     0.0002633   3819.10938   3819.11157
  3830.0     0.0002611   3819.71143   3819.71362
  3814.0     0.0002622   3820.22754   3820.22974
  3736.0     0.0002677   3820.65991   3820.66211
  3818.0     0.0002619   3821.01074   3821.01318
  3780.0     0.0002646   3821.28271   3821.28516
  3737.0     0.0002676   3821.47803   3821.48047
  3904.0     0.0002561   3821.59863   3821.60107
  3833.0     0.0002609   3821.64722   3821.64966
  3911.0     0.0002557   3821.62573   3821.62817
  3767.0     0.0002655   3821.53638   3821.53882
  3879.0     0.0002578   3821.38086   3821.38330
  3764.0     0.0002657   3821.16113   3821.16357
  3883.0     0.0002575   3820.87964   3820.88208
  3824.0     0.0002615   3820.53760   3820.54028
  3798.0     0.0002633   3820.13745   3820.13989
  3729.0     0.0002682   3819.68091   3819.68335
  3863.0     0.0002589   3819.16943   3819.17188
  3799.0     0.0002632   3818.60498   3818.60742
  3807.0     0.0002627   3817.98926   3817.99170
  3792.0     0.0002637   3817.32349   3817.32593
  3803.0     0.0002630   3816.60962   3816.61206
  3848.0     0.0002599   3815.84937   3815.85156
  3891.0     0.0002570   3815.04370   3815.04614
  3845.0     0.0002601   3814.19458   3814.19702
  3801.0     0.0002631   3813.30322   3813.30542
  3789.0     0.0002639   3812.37085   3812.37329
  3866.0     0.0002587   3811.39941   3811.40161
  3812.0     0.0002623   3810.38965   3810.39185
  3822.0     0.0002616   3809.34302   3809.34521
  3705.0     0.0002699   3808.26074   3808.26294
  3792.0     0.0002637   3807.14404   3807.14624
  3776.0     0.0002648   3805.99414   3805.99609
  3834.0     0.0002608   3804.81201   3804.81421
  3873.0     0.0002582   3803.59937   3803.60132
  3810.0     0.0002625   3802.35645   3802.35864
  3750.0     0.0002667   3801.08496   3801.08691
  3785.0     0.0002642   3799.78564   3799.78760
  3783.0     0.0002643   3798.45923   3798.46118
  3745.0     0.0002670   3797.10742   3797.10913
  3848.0     0.0002599   3795.73047   3795.73218
  3763.0     0.0002657   3794.32959   3794.33130
  3781.0     0.0002645   3792.90576   3792.90747
  3736.0     0.0002677   3791.45947   3791.46118
  3775.0     0.0002649   3789.99170   3789.99341
  3807.0     0.0002627   3788.50342   3788.50513
  3696.0     0.0002706   3786.99536   3786.99707
  3741.0     0.0002673   3785.46802   3785.46973
  3876.0     0.0002580   3783.92236   3783.92407
  3935.0     0.0002541   3782.35913   3782.36084
  3770.0     0.0002653   3780.77905   3780.78052
  3693.0     0.0002708   3779.18262   3779.18408
  3676.0     0.0002720   3777.57031   3777.57153
  3820.0     0.0002618   3775.94287   3775.94434
  3847.0     0.0002599   3774.30103   3774.30225
  3906.0     0.0002560   3772.64526   3772.64648
  3853.0     0.0002595   3770.97607   3770.97729
  3802.0     0.0002630   3769.29419   3769.29541
  3772.0     0.0002651   3767.59985   3767.60107
  3776.0     0.0002648   3765.89380   3765.89502
  3853.0     0.0002595   3764.17651   3764.17749
  3775.0     0.0002649   3762.44800   3762.44922
  3719.0     0.0002689   3760.70923   3760.71021
  3674.0     0.0002722   3758.96045   3758.96143
  3716.0     0.0002691   3757.20190   3757.20288
  3845.0     0.0002601   3755.43408   3755.43506
  3741.0     0.0002673   3753.65747   3753.65845
  3765.0     0.0002656   3751.87256   3751.87329
  3697.0     0.0002705   3750.07910   3750.08008
  3804.0     0.0002629   3748.27783   3748.27881
  3809.0     0.0002625   3746.46899   3746.46997
  3857.0     0.0002593   3744.65308   3744.65405
  3782.0     0.0002644   3742.83008   3742.83105
  3768.0     0.0002654   3741.00049   3741.00122
  3728.0     0.0002682   3739.16431   3739.16504
  3894.0     0.0002568   3737.32202   3737.32275
  3721.0     0.0002687   3735.47388   3735.47461
  3694.0     0.0002707   3733.61987   3733.62061
  3736.0     0.0002677   3731.76025   3731.76099
  3759.0     0.0002660   3729.89526   3729.89600
  3685.0     0.0002714   3728.02515   3728.02588
  3724.0     0.0002685   3726.15015   3726.15088
  3683.0     0.0002715   3724.27002   3724.27075
  3691.0     0.0002709   3722.38550   3722.38623
  3803.0     0.0002630   3720.49658   3720.49707
  3762.0     0.0002658   3718.60278   3718.60352
  3673.0     0.0002723   3716.70508   3716.70557
  3801.0     0.0002631   3714.80298   3714.80347
  3671.0     0.0002724   3712.89673   3712.89746
  3728.0     0.0002682   3710.98657   3710.98706
  3544.0     0.0002822   3709.07251   3709.07324
  3736.0     0.0002677   3707.15479   3707.15552
  3755.0     0.0002663   3705.23315   3705.23389
  3644.0     0.0002744   3703.30786   3703.30859
  3688.0     0.0002711   3701.37891   3701.37939
  3607.0     0.0002772   3699.44629   3699.44702
  3724.0     0.0002685   3697.51025   3697.51074
  3604.0     0.0002775   3695.57056   3695.57129
  3689.0     0.0002711   3693.62744   3693.62817
  3739.0     0.0002675   3691.68091   3691.68140
  3704.0     0.0002700   3689.73096   3689.73169
  3661.0     0.0002731   3687.77759   3687.77808
  3719.0     0.0002689   3685.82056   3685.82104
  3696.0     0.0002706   3683.86011   3683.86084
  3761.0     0.0002659   3681.89624   3681.89697
  3687.0     0.0002712   3679.92896   3679.92969
  3646.0     0.0002743   3677.95801   3677.95874
  3721.0     0.0002687   3675.98364   3675.98438
  3706.0     0.0002698   3674.00610   3674.00684
  3700.0     0.0002703   3672.02466   3672.02539
  3700.0     0.0002703   3670.03955   3670.04028
  3781.0     0.0002645   3668.05078   3668.05151
  3633.0     0.0002753   3666.05835   3666.05908
  3724.0     0.0002685   3664.06226   3664.06299
  3689.0     0.0002711   3662.06226   3662.06299
  3594.0     0.0002782   3660.05835   3660.05933
  3674.0     0.0002722   3658.05078   3658.05176
  3648.0     0.0002741   3656.03906   3656.04004
  3697.0     0.0002705   3654.02344   3654.02417
  3652.0     0.0002738   3652.00342   3652.00439
  3578.0     0.0002795   3649.97949   3649.98047
  3535.0     0.0002829   3647.95117   3647.95215
  3584.0     0.0002790   3645.91846   3645.91968
  3667.0     0.0002727   3643.88159   3643.88257
  3644.0     0.0002744   3641.84009   3641.84106
  3700.0     0.0002703   3639.79419   3639.79541
  3594.0     0.0002782   3637.74365   3637.74463
  3568.0     0.0002803   3635.68823   3635.68945
  3663.0     0.0002730   3633.62793   3633.62915
  3672.0     0.0002723   3631.56274   3631.56421
  3726.0     0.0002684   3629.49268   3629.49414
  3622.0     0.0002761   3627.41772   3627.41895
  3584.0     0.0002790   3625.33716   3625.33862
  3622.0     0.0002761   3623.25195   3623.25317
  3621.0     0.0002762   3621.16089   3621.16235
  3579.0     0.0002794   3619.06445   3619.06592
  3623.0     0.0002760   3616.96265   3616.96411
  3578.0     0.0002795   3614.85498   3614.85645
  3582.0     0.0002792   3612.74170   3612.74316
  3554.0     0.0002814   3610.62256   3610.62427
  3606.0     0.0002773   3608.49756   3608.49902
  3610.0     0.0002770   3606.36670   3606.36816
  3460.0     0.0002890   3604.22949   3604.23120
  3589.0     0.0002786   3602.08594   3602.08765
  3556.0     0.0002812   3599.93628   3599.93799
  3591.0     0.0002785   3597.78003   3597.78198
  3526.0     0.0002836   3595.61743   3595.61938
  3561.0     0.0002808   3593.44824   3593.45020
  3547.0     0.0002819   3591.27222   3591.27417
  3562.0     0.0002807   3589.08960   3589.09155
  3558.0     0.0002811   3586.89990   3586.90210
  3541.0     0.0002824   3584.70337   3584.70557
  3614.0     0.0002767   3582.49976   3582.50171
  3494.0     0.0002862   3580.28882   3580.29077
  3515.0     0.0002845   3578.07056   3578.07275
  3608.0     0.0002772   3575.84497   3575.84741
  3604.0     0.0002775   3573.61206   3573.61426
  3478.0     0.0002875   3571.37158   3571.37378
  3684.0     0.0002714   3569.12354   3569.12598
  3528.0     0.0002834   3566.86768   3566.87012
  3516.0     0.0002844   3564.60400   3564.60645
  3586.0     0.0002789   3562.33228   3562.33496
  3452.0     0.0002897   3560.05273   3560.05542
  3541.0     0.0002824   3557.76514   3557.76782
  3485.0     0.0002869   3555.46924   3555.47192
  3552.0     0.0002815   3553.16528   3553.16797
  3587.0     0.0002788   3550.85327   3550.85596
  3498.0     0.0002859   3548.53247   3548.53516
  3630.0     0.0002755   3546.20313   3546.20605
  3638.0     0.0002749   3543.86548   3543.86816
  3548.0     0.0002818   3541.51904   3541.52197
  3536.0     0.0002828   3539.16382   3539.16699
  3605.0     0.0002774   3536.80005   3536.80298
  3631.0     0.0002754   3534.42725   3534.43042
  3578.0     0.0002795   3532.04590   3532.04907
  3547.0     0.0002819   3529.65527   3529.65845
  3601.0     0.0002777   3527.25562   3527.25879
  3548.0     0.0002818   3524.84692   3524.85010
  3466.0     0.0002885   3522.42896   3522.43213
  3603.0     0.0002775   3520.00171   3520.00513
  3542.0     0.0002823   3517.56543   3517.56885
  3451.0     0.0002898   3515.11963   3515.12280
  3488.0     0.0002867   3512.66431   3512.66772
  3516.0     0.0002844   3510.19971   3510.20337
  3471.0     0.0002881   3507.72559   3507.72900
  3422.0     0.0002922   3505.24194   3505.24536
  3548.0     0.0002818   3502.74854   3502.75195
  3412.0     0.0002931   3500.24536   3500.24902
  3395.0     0.0002946   3497.73267   3497.73633
  3555.0     0.0002813   3495.21021   3495.21411
  3453.0     0.0002896   3492.67773   3492.68164
  3552.0     0.0002815   3490.13599   3490.13965
  3499.0     0.0002858   3487.58398   3487.58789
  3529.0     0.0002834   3485.02197   3485.02588
  3526.0     0.0002836   3482.45020   3482.45410
  3493.0     0.0002863   3479.86841   3479.87231
  3471.0     0.0002881   3477.27661   3477.28052
  3459.0     0.0002891   3474.67505   3474.67896
  3544.0     0.0002822   3472.06299   3472.06689
  3408.0     0.0002934   3469.44116   3469.44531
  3452.0     0.0002897   3466.80908   3466.81323
  3367.0     0.0002970   3464.16699   3464.17114
  3586.0     0.0002789   3461.51465   3461.51880
  3448.0     0.0002900   3458.85205   3458.85645
  3424.0     0.0002921   3456.17944   3456.18384
  3488.0     0.0002867   3453.49683   3453.50122
  3388.0     0.0002952   3450.80396   3450.80835
  3441.0     0.0002906   3448.10034   3448.10474
  3470.0     0.0002882   3445.38721   3445.39160
  3369.0     0.0002968   3442.66357   3442.66797
  3450.0     0.0002899   3439.92969   3439.93433
  3386.0     0.0002953   3437.18555   3437.19019
  3427.0     0.0002918   3434.43140   3434.43604
  3486.0     0.0002869   3431.66675   3431.67139
  3443.0     0.0002904   3428.89233   3428.89697
  3401.0     0.0002940   3426.10742   3426.11230
  3467.0     0.0002884   3423.31250   3423.31714
  3323.0     0.0003009   3420.50708   3420.51196
  3344.0     0.0002990   3417.69165   3448.11157
  3520.0     0.0002841   3414.86597   3446.71436
  3359.0     0.0002977   3412.03027   3445.41064
  3383.0     0.0002956   3409.18433   3444.21069
  3502.0     0.0002856   3406.32861   3443.12671
  3524.0     0.0002838   3403.46265   3442.17114
  3399.0     0.0002942   3400.58667   3441.35913
  3569.0     0.0002802   3397.70044   3440.70825
  3407.0     0.0002935   3394.80444   3440.23755
  3495.0     0.0002861   3391.89819   3439.97021
  3388.0     0.0002952   3388.98218   3439.93164
  3341.0     0.0002993   3386.05615   3440.15234
  3460.0     0.0002890   3383.12061   3444.07153
  3481.0     0.0002873   3380.17505   3445.08374
  3386.0     0.0002953   3377.21948   3446.49146
  3321.0     0.0003011   3374.25415   3448.35327
  3470.0     0.0002882   3371.27930   3450.73901
  3451.0     0.0002898   3368.29468   3453.73242
  3357.0     0.0002979   3365.30029   3457.43433
  3413.0     0.0002930   3362.29639   3461.96777
  3452.0     0.0002897   3359.28296   3467.48535
  3421.0     0.0002923   3356.26025   3474.17627
  3544.0     0.0002822   3353.22803   3482.27905
  3494.0     0.0002862   3350.18628   3492.09961
  3645.0     0.0002743   3347.13501   3504.04272
  3680.0     0.0002717   3344.07471   3518.68530
  3647.0     0.0002742   3341.00513   3537.01245
  3700.0     0.0002703   3337.92627   3561.15381
  3837.0     0.0002606   3334.83862   3596.36597
  3903.0     0.0002562   3331.74194   3655.11206
  4213.0     0.0002374   3328.63599   3762.90625
  4371.0     0.0002288   3325.52124   3962.62549
  4687.0     0.0002134   3322.39746   4311.52197
  5126.0     0.0001951   3319.26514   4867.60889
  5647.0     0.0001771   3316.12378   5671.30859
  6586.0     0.0001518   3312.97412   6738.75098
  7537.0     0.0001327   3309.81567   8075.44336
  9060.0     0.0001104   3306.64917   9699.72070
  10840.0    0.0000923   3303.47363   11665.95410
  13382.0    0.0000747   3300.29004   14090.63086
  16492.0    0.0000606   3297.09814   17190.43555
  20827.0    0.0000480   3293.89795   21318.33008
  26701.0    0.0000375   3290.68970   26905.31055
  34298.0    0.0000292   3287.47339   34129.11719
  42387.0    0.0000236   3284.24902   42254.38281
  49263.0    0.0000203   3281.01709   49095.14063
  51592.0    0.0000194   3277.77734   51477.93359
  48229.0    0.0000207   3274.52954   47149.96094
  38318.0    0.0000261   3271.27441   37196.21875
  25895.0    0.0000386   3268.01147   25683.95313
  16317.0    0.0000613   3264.74121   16289.11914
  10617.0    0.0000942   3261.46362   10432.35059
  7979.0     0.0001253   3258.17871   7644.52930
  6791.0     0.0001473   3254.88672   6781.07422
  6735.0     0.0001485   3251.58765   6908.06201
  7516.0     0.0001330   3248.28149   7479.28760
  8128.0     0.0001230   3244.96851   8130.28516
  8417.0     0.0001188   3241.64844   8503.15820
  8438.0     0.0001185   3238.32202   8283.91016
  7374.0     0.0001356   3234.98877   7413.98633
  6079.0     0.0001645   3231.64917   6205.70264
  4959.0     0.0002017   3228.30298   5078.76270
  4329.0     0.0002310   3224.95068   4273.00049
  3820.0     0.0002618   3221.59204   3807.11743
  3534.0     0.0002830   3218.22705   3578.30054
  3508.0     0.0002851   3214.85620   3473.76953
  3530.0     0.0002833   3211.47949   3421.79712
  3411.0     0.0002932   3208.09692   3389.59351
  3385.0     0.0002954   3204.70874   3365.32275
  3363.0     0.0002974   3201.31470   3345.18530
  3294.0     0.0003036   3197.91528   3327.82227
  3332.0     0.0003001   3194.51074   3312.56128
  3303.0     0.0003028   3191.10059   3298.96216
  3174.0     0.0003151   3187.68530   3286.70654
  3278.0     0.0003051   3184.26489   3309.64063
  3195.0     0.0003130   3180.83960   3301.01001
  3196.0     0.0003129   3177.40942   3293.26318
  3225.0     0.0003101   3173.97461   3286.29443
  3330.0     0.0003003   3170.53467   3280.02148
  3283.0     0.0003046   3167.09082   3274.38257
  3217.0     0.0003108   3163.64209   3269.32983
  3330.0     0.0003003   3160.18945   3219.20215
  3137.0     0.0003188   3156.73218   3217.66064
  3166.0     0.0003159   3153.27100   3216.44775
  3194.0     0.0003131   3149.80566   3215.57935
  3180.0     0.0003145   3146.33691   3215.07959
  3237.0     0.0003089   3142.86377   3214.97803
  3255.0     0.0003072   3139.38745   3215.31470
  3266.0     0.0003062   3135.90747   3216.13696
  3175.0     0.0003150   3132.42383   3217.50439
  3257.0     0.0003070   3128.93701   3219.48901
  3243.0     0.0003084   3125.44702   3222.17822
  3169.0     0.0003156   3121.95410   3225.68042
  3179.0     0.0003146   3118.45801   3230.12720
  3249.0     0.0003078   3114.95923   3235.68188
  3210.0     0.0003115   3111.45728   3242.54761
  3246.0     0.0003081   3107.95337   3250.98047
  3199.0     0.0003126   3104.44629   3261.30469
  3273.0     0.0003055   3100.93726   3273.94189
  3335.0     0.0002999   3097.42578   3289.45093
  3297.0     0.0003033   3093.91211   3308.63159
  3482.0     0.0002872   3090.39624   3332.82935
  3438.0     0.0002909   3086.87891   3364.87036
  3609.0     0.0002771   3083.35913   3408.55029
  3751.0     0.0002666   3079.83813   3485.81177
  3932.0     0.0002543   3076.31519   3625.93335
  4335.0     0.0002307   3072.79077   3884.02612
  4884.0     0.0002048   3069.26514   4335.88770
  5480.0     0.0001825   3065.73828   5063.18799
  6446.0     0.0001551   3062.20996   6131.80029
  7530.0     0.0001328   3058.68115   7583.69287
  9300.0     0.0001075   3055.15112   9457.73633
  11455.0    0.0000873   3051.62012   11831.92383
  14594.0    0.0000685   3048.08862   14876.16016
  18670.0    0.0000536   3044.55640   18900.47656
  24606.0    0.0000406   3041.02393   24330.86914
  31665.0    0.0000316   3037.49097   31457.11328
  39978.0    0.0000250   3033.95776   39843.01563
  48101.0    0.0000208   3030.42456   47688.55859
  51437.0    0.0000194   3026.89136   51932.48438
  49350.0    0.0000203   3023.35815   49729.56250
  41234.0    0.0000243   3019.82520   40970.54297
  29434.0    0.0000340   3016.29248   29153.42773
  18029.0    0.0000555   3012.76025   18430.49023
  10721.0    0.0000933   3009.22852   10978.61816
  6930.0     0.0001443   3005.69751   6821.12549
  5057.0     0.0001977   3002.16724   4889.52344
  4199.0     0.0002382   2998.63818   4092.15259
  3609.0     0.0002771   2995.10962   3758.60400
  3339.0     0.0002995   2991.58252   3590.34546
  3328.0     0.0003005   2988.05640   3482.38892
  3211.0     0.0003114   2984.53174   3402.26294
  3287.0     0.0003042   2981.00830   3339.08545
  3204.0     0.0003121   2977.48633   3287.87646
  3173.0     0.0003152   2973.96631   3245.59863
  3037.0     0.0003293   2970.44800   3210.15454
  3027.0     0.0003304   2966.93140   3180.02954
  3144.0     0.0003181   2963.41675   3154.10645
  3153.0     0.0003172   2959.90430   3131.54688
  3070.0     0.0003257   2956.39380   3111.70996
  3088.0     0.0003238   2952.88574   3094.10205
  3021.0     0.0003310   2949.37988   3078.33545
  3040.0     0.0003289   2945.87671   3064.10376
  3028.0     0.0003303   2942.37598   3051.16187
  3011.0     0.0003321   2938.87817   3039.31201
  3005.0     0.0003328   2935.38281   3028.39258
  2944.0     0.0003397   2931.89063   3018.27075
  3050.0     0.0003279   2928.40112   3008.83716
  2996.0     0.0003338   2924.91504   3000.00122
  2885.0     0.0003466   2921.43188   2991.68530
  2876.0     0.0003477   2917.95215   2983.82544
  3034.0     0.0003296   2914.47559   2976.36694
  2874.0     0.0003479   2911.00293   2969.26270
  2916.0     0.0003429   2907.53345   2962.47314
  2908.0     0.0003439   2904.06787   2955.96313
  2993.0     0.0003341   2900.60571   2949.70386
  2969.0     0.0003368   2897.14771   2943.66895
  2968.0     0.0003369   2893.69360   2937.83545
  2869.0     0.0003486   2890.24365   2932.18457
  2937.0     0.0003405   2886.79761   2926.69849
  2862.0     0.0003494   2883.35620   2921.36255
  2949.0     0.0003391   2879.91870   2916.16235
  2947.0     0.0003393   2876.48584   2911.08643
  2843.0     0.000352    2873.05737   2906.12476
  2997.0     0.0003337   2869.63330   2901.26733
  2871.0     0.0003483   2866.21411   2866.21851
  2927.0     0.0003416   2862.79980   2862.80396
  2923.0     0.0003421   2859.39014   2859.39453
  2778.0     0.000360    2855.98560   2855.98975
  2894.0     0.0003455   2852.58618   2852.59033
  2842.0     0.000352    2849.19165   2849.19580
  2786.0     0.000359    2845.80225   2845.80640
  2783.0     0.000359    2842.41821   2842.42236
  2724.0     0.000367    2839.03955   2839.04370
  2793.0     0.000358    2835.66626   2835.67041
  2835.0     0.000353    2832.29883   2832.30273
  2857.0     0.0003500   2828.93652   2829.25000
  2796.0     0.000358    2825.58032   2825.90796
  2965.0     0.0003373   2822.22974   2822.57251
  2754.0     0.000363    2818.88477   2819.24390
  2873.0     0.0003481   2815.54590   2815.92261
  2747.0     0.000364    2812.21289   2812.60864
  2870.0     0.0003484   2808.88599   2809.30200
  2885.0     0.0003466   2805.56543   2806.00342
  2776.0     0.000360    2802.25073   2802.71265
  2837.0     0.000352    2798.94263   2799.43042
  2854.0     0.0003504   2795.64063   2796.15649
  2804.0     0.000357    2792.34521   2792.89136
  2680.0     0.000373    2789.05615   2789.63574
  2738.0     0.000365    2785.77368   2786.38989
  2780.0     0.000360    2782.49780   2783.15430
  2707.0     0.000369    2779.22876   2779.92944
  2756.0     0.000363    2775.96655   2776.71680
  2783.0     0.000359    2772.71069   2773.51538
  2743.0     0.000365    2769.46216   2770.32764
  2820.0     0.000355    2766.22046   2767.15405
  2692.0     0.000371    2762.98584   2763.99561
  2748.0     0.000364    2759.75806   2760.85449
  2767.0     0.000361    2756.53760   2757.73218
  2712.0     0.000369    2753.32422   2754.63110
  2756.0     0.000363    2750.11841   2751.55396
  2718.0     0.000368    2746.91943   2748.50439
  2755.0     0.000363    2743.72827   2745.48779
  2717.0     0.000368    2740.54443   2742.50952
  2709.0     0.000369    2737.36792   2739.57813
  2689.0     0.000372    2734.19897   2736.70703
  2710.0     0.000369    2731.03760   2733.92041
  2774.0     0.000360    2727.88379   2731.27148
  2724.0     0.000367    2724.73804   2728.88550
  2710.0     0.000369    2721.59961   2727.02979
  2646.0     0.000378    2718.46924   2726.20068
  2681.0     0.000373    2715.34668   2727.16821
  2650.0     0.000377    2712.23193   2730.91553
  2761.0     0.000362    2709.12500   2738.47388
  2694.0     0.000371    2706.02612   2750.79932
  2756.0     0.000363    2702.93530   2768.95679
  2803.0     0.000357    2699.85254   2794.64722
  2795.0     0.000358    2696.77808   2830.63623
  2843.0     0.000352    2693.71143   2880.09302
  2871.0     0.0003483   2690.65332   2943.55371
  2967.0     0.0003370   2687.60327   3013.65283
  3002.0     0.0003331   2684.56152   3071.50757
  3162.0     0.0003163   2681.52808   3090.88062
  3016.0     0.0003316   2678.50293   3053.26001
  3002.0     0.0003331   2675.48608   2967.61157
  2830.0     0.000353    2672.47803   2867.27197
  2764.0     0.000362    2669.47827   2782.27881
  2835.0     0.000353    2666.48682   2724.92700
  2743.0     0.000365    2663.50415   2692.43311
  2642.0     0.000379    2660.52979   2675.81226
  2679.0     0.000373    2657.56421   2667.36743
  2616.0     0.000382    2654.60718   2661.84424
  2584.0     0.000387    2651.65869   2657.51392
  2664.0     0.000375    2648.71924   2653.66016
  2645.0     0.000378    2645.78833   2650.05078
  2625.0     0.000381    2642.86621   2646.60156
  2625.0     0.000381    2639.95264   2643.26978
  2653.0     0.000377    2637.04810   2640.02954
  2484.0     0.000403    2634.15210   2636.86182
  2571.0     0.000389    2631.26489   2633.75342
  2645.0     0.000378    2628.38696   2630.69507
  2618.0     0.000382    2625.51758   2627.67871
  2648.0     0.000378    2622.65723   2624.69946
  2591.0     0.000386    2619.80591   2621.75293
  2555.0     0.000391    2616.96338   2618.83594
  2688.0     0.000372    2614.12964   2615.94604
  2602.0     0.000384    2611.30518   2613.08179
  2597.0     0.000385    2608.48950   2610.24194
  2570.0     0.000389    2605.68286   2607.42651
  2607.0     0.000384    2602.88525   2604.63452
  2660.0     0.000376    2600.09692   2601.86646
  2644.0     0.000378    2597.31738   2599.12280
  2575.0     0.000388    2594.54712   2596.40454
  2586.0     0.000387    2591.78564   2593.71362
  2566.0     0.000390    2589.03345   2591.05225
  2639.0     0.000379    2586.29028   2588.42358
  2628.0     0.000381    2583.55615   2585.83154
  2653.0     0.000377    2580.83105   2583.28174
  2685.0     0.000372    2578.11548   2580.78247
  2666.0     0.000375    2575.40869   2578.34399
  2580.0     0.000388    2572.71118   2575.98584
  2515.0     0.000398    2570.02246   2573.74658
  2645.0     0.000378    2567.34326   2571.71875
  2579.0     0.000388    2564.67310   2570.11597
  2626.0     0.000381    2562.01196   2569.38330
  2583.0     0.000387    2559.35986   2570.30200
  2590.0     0.000386    2556.71729   2574.01294
  2629.0     0.000380    2554.08374   2581.90234
  2658.0     0.000376    2551.45923   2595.13110
  2677.0     0.000374    2548.84399   2616.32666
  2703.0     0.000370    2546.23755   2646.46167
  2697.0     0.000371    2543.64063   2689.25391
  2707.0     0.000369    2541.05249   2748.07983
  2825.0     0.000354    2538.47388   2822.47217
  2900.0     0.0003448   2535.90405   2901.89673
  2856.0     0.0003501   2533.34375   2962.62939
  2872.0     0.0003482   2530.79224   2974.85034
  2903.0     0.0003445   2528.24976   2922.24634
  2839.0     0.000352    2525.71631   2822.16016
  2716.0     0.000368    2523.19214   2713.83252
  2676.0     0.000374    2520.67700   2627.34082
  2655.0     0.000377    2518.17114   2572.13062
  2551.0     0.000392    2515.67383   2542.50537
  2515.0     0.000398    2513.18604   2528.05762
  2500.0     0.000400    2510.70703   2520.66064
  2582.0     0.000387    2508.23706   2516.00293
  2487.0     0.000402    2505.77612   2512.34375
  2519.0     0.000397    2503.32422   2509.10229
  2590.0     0.000386    2500.88110   2506.09302
  2515.0     0.000398    2498.44702   2503.24707
  2535.0     0.000394    2496.02197   2500.52734
  2595.0     0.000385    2493.60571   2497.91187
  2630.0     0.000380    2491.19849   2495.38647
  2604.0     0.000384    2488.80005   2492.94189
  2452.0     0.000408    2486.41040   2490.57397
  2507.0     0.000399    2484.02954   2488.28223
  2630.0     0.000380    2481.65771   2486.06958
  2545.0     0.000393    2479.29443   2483.94409
  2542.0     0.000393    2476.94043   2481.91821
  2525.0     0.000396    2474.59448   2480.01489
  2498.0     0.000400    2472.25781   2478.28223
  2512.0     0.000398    2469.92944   2476.82959
  2492.0     0.000401    2467.61011   2475.92017
  2418.0     0.000414    2465.29907   2476.12500
  2556.0     0.000391    2462.99683   2478.51172
  2534.0     0.000395    2460.70313   2484.76343
  2591.0     0.000386    2458.41821   2497.11157
  2626.0     0.000381    2456.14160   2518.11499
  2581.0     0.000387    2453.87378   2550.63330
  2599.0     0.000385    2451.61426   2598.34912
  2731.0     0.000366    2449.36304   2666.20288
  2810.0     0.000356    2447.12036   2758.55566
  2911.0     0.0003435   2444.88623   2872.93579
  2955.0     0.0003384   2442.66016   2991.18579
  3047.0     0.0003282   2440.44263   3077.25342
  3131.0     0.0003194   2438.23340   3086.70605
  3112.0     0.0003213   2436.03271   3001.34424
  2999.0     0.0003334   2433.83984   2852.38916
  2734.0     0.000366    2431.65527   2697.48901
  2601.0     0.000384    2429.47900   2577.15430
  2547.0     0.000393    2427.31079   2514.59912
  2455.0     0.000407    2425.15063   2475.61377
  2430.0     0.000412    2422.99854   2457.74219
  2466.0     0.000406    2420.85449   2449.43701
  2440.0     0.000410    2418.71875   2444.86890
  2430.0     0.000412    2416.59058   2441.71167
  2441.0     0.000410    2414.47046   2439.19189
  2419.0     0.000413    2412.35815   2437.06299
  2388.0     0.000419    2410.25366   2435.23120
  2362.0     0.000423    2408.15698   2433.65015
  2437.0     0.000410    2406.06812   2432.29443
  2367.0     0.000422    2403.98706   2431.15039
  2488.0     0.000402    2401.91382   2430.21313
  2446.0     0.000409    2399.84790   2429.48462
  2384.0     0.000419    2397.78979   2428.97510
  2468.0     0.000405    2395.73901   2428.69800
  2406.0     0.000416    2393.69580   2428.67554
  2434.0     0.000411    2391.66016   2428.93530
  2402.0     0.000416    2389.63208   2429.51221
  2451.0     0.000408    2387.61108   2430.45068
  2424.0     0.000413    2385.59766   2431.80591
  2425.0     0.000412    2383.59155   2433.64648
  2387.0     0.000419    2381.59277   2436.05933
  2400.0     0.000417    2379.60107   2439.15332
  2462.0     0.000406    2377.61646   2443.06982
  2418.0     0.000414    2375.63916   2447.99902
  2491.0     0.000401    2373.66870   2454.21948
  2423.0     0.000413    2371.70557   2462.19312
  2506.0     0.000399    2369.74927   2472.76294
  2537.0     0.000394    2367.80005   2487.48315
  2494.0     0.000401    2365.85767   2509.06250
  2574.0     0.000389    2363.92188   2541.85254
  2724.0     0.000367    2361.99316   2592.54590
  2715.0     0.000368    2360.07129   2671.72168
  2783.0     0.000359    2358.15576   2797.30103
  3012.0     0.0003320   2356.24707   2999.69995
  3293.0     0.0003037   2354.34521   3324.73218
  3900.0     0.0002564   2352.44995   3827.92236
  4747.0     0.0002107   2350.56079   4559.36182
  5641.0     0.0001773   2348.67822   5552.64600
  6822.0     0.0001466   2346.80225   6838.18506
  8307.0     0.0001204   2344.93262   8477.57129
  10457.0    0.0000956   2343.06909   10552.25098
  12775.0    0.0000783   2341.21191   13013.92480
  15182.0    0.0000659   2339.36108   15448.55859
  16881.0    0.0000592   2337.51636   17036.83594
  17163.0    0.0000583   2335.67773   16888.26953
  14963.0    0.0000668   2333.84521   14735.68262
  11451.0    0.0000873   2332.01880   11391.20996
  8101.0     0.0001234   2330.19800   8072.22607
  5617.0     0.0001780   2328.38330   5552.26465
  4048.0     0.0002470   2326.57446   3998.81714
  3227.0     0.0003099   2324.77148   3193.79858
  2845.0     0.000351    2322.97437   2825.31592
  2579.0     0.000388    2321.18286   2661.51489
  2422.0     0.000413    2319.39697   2580.02222
  2541.0     0.000394    2317.61670   2530.29883
  2390.0     0.000418    2315.84180   2494.58936
  2307.0     0.000433    2314.07275   2466.78149
  2409.0     0.000415    2312.30884   2444.32593
  2450.0     0.000408    2310.55029   2425.80933
  2351.0     0.000425    2308.79712   2410.29150
  2404.0     0.000416    2307.04956   2397.10107
  2372.0     0.000422    2305.30688   2385.74487
  2325.0     0.000430    2303.56958   2375.85352
  2361.0     0.000424    2301.83716   2367.14648
  2410.0     0.000415    2300.11011   2359.40747
  2314.0     0.000432    2298.38794   2352.46631
  2307.0     0.000433    2296.67041   2346.19019
  2345.0     0.000426    2294.95801   2340.47217
  2294.0     0.000436    2293.25049   2335.22607
  2323.0     0.000430    2291.54785   2330.38257
  2435.0     0.000411    2289.84985   2325.88330
  2327.0     0.000430    2288.15649   2321.68140
  2291.0     0.000436    2286.46802   2317.73755
  2369.0     0.000422    2284.78394   2314.01855
  2287.0     0.000437    2283.10425   2310.49634
  2361.0     0.000424    2281.42920   2307.14771
  2336.0     0.000428    2279.75854   2303.95190
  2328.0     0.000430    2278.09229   2300.89307
  2243.0     0.000446    2276.43042   2297.95508
  2181.0     0.000459    2274.77246   2295.12549
  2308.0     0.000433    2273.11890   2292.39355
  2309.0     0.000433    2271.46973   2289.74951
  2330.0     0.000429    2269.82446   2287.18433
  2224.0     0.000450    2268.18286   2284.69067
  2328.0     0.000430    2266.54565   2281.52686
  2241.0     0.000446    2264.91235   2279.18896
  2368.0     0.000422    2263.28271   2276.90332
  2262.0     0.000442    2261.65698   2274.66577
  2290.0     0.000437    2260.03516   2272.47241
  2326.0     0.000430    2258.41699   2258.41919
  2248.0     0.000445    2256.80249   2256.80469
  2227.0     0.000449    2255.19141   2255.19360
  2150.0     0.000465    2253.58374   2253.58594
  2317.0     0.000432    2251.97974   2251.98193
  2289.0     0.000437    2250.37939   2250.38159
  2229.0     0.000449    2248.78223   2248.78442
  2205.0     0.000454    2247.18848   2247.19067
  2199.0     0.000455    2245.59790   2245.60010
  2201.0     0.000454    2244.01074   2244.01294
  2301.0     0.000435    2242.42651   2242.42871
  2270.0     0.000441    2240.84521   2240.84766
  2225.0     0.000449    2239.26733   2239.26953
  2190.0     0.000457    2237.69238   2237.69482
  2256.0     0.000443    2236.12036   2236.12256
  2137.0     0.000468    2234.55127   2234.55347
  2179.0     0.000459    2232.98486   2232.98706
  2213.0     0.000452    2231.42163   2231.42383
  2217.0     0.000451    2229.86084   2229.86304
  2105.0     0.000475    2228.30249   2228.30493
  2169.0     0.000461    2226.74707   2226.74927
  2258.0     0.000443    2225.19434   2225.19653
  2236.0     0.000447    2223.64380   2223.64624
  2258.0     0.000443    2222.09595   2222.09839
  2138.0     0.000468    2220.55054   2220.55273
  2268.0     0.000441    2219.00757   2219.00977
  2186.0     0.000457    2217.46680   2225.82520
  2201.0     0.000454    2215.92822   2224.83081
  2265.0     0.000442    2214.39185   2223.70703
  2159.0     0.000463    2212.85767   2222.61426
  2212.0     0.000452    2211.32568   2221.55640
  2276.0     0.000439    2209.79565   2220.53564
  2228.0     0.000449    2208.26782   2219.55542
  2244.0     0.000446    2206.74170   2218.62061
  2185.0     0.000458    2205.21777   2217.73584
  2180.0     0.000459    2203.69556   2216.90527
  2199.0     0.000455    2202.17505   2216.13574
  2191.0     0.000456    2200.65601   2215.43384
  2197.0     0.000455    2199.13916   2214.80786
  2235.0     0.000447    2197.62402   2214.26660
  2305.0     0.000434    2196.11011   2213.82031
  2269.0     0.000441    2194.59790   2213.48218
  2290.0     0.000437    2193.08740   2213.26636
  2205.0     0.000454    2191.57837   2213.18970
  2268.0     0.000441    2190.07031   2213.27295
  2244.0     0.000446    2188.56396   2213.54004
  2252.0     0.000444    2187.05884   2214.02002
  2291.0     0.000436    2185.55493   2214.74780
  2142.0     0.000467    2184.05225   2215.76611
  2193.0     0.000456    2182.55078   2217.12793
  2159.0     0.000463    2181.05054   2218.89697
  2174.0     0.000460    2179.55127   2221.15479
  2273.0     0.000440    2178.05298   2224.00342
  2155.0     0.000464    2176.55566   2227.57300
  2240.0     0.000446    2175.05933   2232.03320
  2106.0     0.000475    2173.56396   2237.60571
  2269.0     0.000441    2172.06909   2244.59082
  2307.0     0.000433    2170.57544   2253.41553
  2326.0     0.000430    2169.08228   2264.76685
  2301.0     0.000435    2167.59009   2279.98340
  2351.0     0.000425    2166.09839   2302.11475
  2388.0     0.000419    2164.60718   2338.32495
  2423.0     0.000413    2163.11670   2404.17188
  2586.0     0.000387    2161.62671   2529.33447
  2889.0     0.0003461   2160.13696   2762.99927
  3263.0     0.0003065   2158.64795   3176.89917
  3990.0     0.0002506   2157.15918   3864.90649
  5054.0     0.0001979   2155.67114   4936.61279
  6378.0     0.0001568   2154.18286   6489.33154
  8459.0     0.0001182   2152.69507   8524.75879
  10766.0    0.0000929   2151.20752   10808.13086
  12699.0    0.0000787   2149.72021   12773.14355
  13741.0    0.0000728   2148.23291   13640.27246
  12910.0    0.0000775   2146.74585   12844.01465
  10692.0    0.0000935   2145.25879   10608.26270
  7899.0     0.0001266   2143.77173   7875.43066
  5387.0     0.0001856   2142.28467   5519.46631
  3830.0     0.0002611   2140.79761   3922.07593
  3018.0     0.0003313   2139.31030   3032.93115
  2538.0     0.000394    2137.82275   2610.43018
  2434.0     0.000411    2136.33521   2426.65332
  2282.0     0.000438    2134.84741   2343.53735
  2147.0     0.000466    2133.35913   2298.49438
  2219.0     0.000451    2131.87085   2268.50366
  2148.0     0.000466    2130.38232   2245.91626
  2126.0     0.000470    2128.89307   2227.95044
  2207.0     0.000453    2127.40356   2213.26904
  2196.0     0.000455    2125.91357   2201.04492
  2130.0     0.000469    2124.42310   2190.70557
  2089.0     0.000479    2122.93213   2181.83594
  2134.0     0.000469    2121.44043   2174.12842
  2065.0     0.000484    2119.94824   2167.35205
  2054.0     0.000487    2118.45581   2161.33032
  2089.0     0.000479    2116.96216   2155.92554
  2140.0     0.000467    2115.46802   2151.03101
  2124.0     0.000471    2113.97314   2150.10327
  2154.0     0.000464    2112.47754   2146.15454
  2090.0     0.000478    2110.98096   2142.51831
  2076.0     0.000482    2109.48364   2139.15259
  2109.0     0.000474    2107.98535   2136.02051
  2078.0     0.000481    2106.48633   2133.09351
  2184.0     0.000458    2104.98633   2130.34741
  2213.0     0.000452    2103.48535   2127.76294
  2122.0     0.000471    2101.98315   2125.32422
  2031.0     0.000492    2100.47998   2123.01758
  2050.0     0.000488    2098.97583   2120.83374
  2087.0     0.000479    2097.47070   2119.08130
  2119.0     0.000472    2095.96436   2117.13452
  2073.0     0.000482    2094.45679   2115.29199
  2077.0     0.000481    2092.94800   2113.55298
  2049.0     0.000488    2091.43823   2111.91602
  2083.0     0.000480    2089.92700   2110.38232
  2022.0     0.000495    2088.41431   2108.95581
  2052.0     0.000487    2086.90063   2107.64087
  2048.0     0.000488    2085.38550   2106.44580
  2077.0     0.000481    2083.86890   2105.38135
  2041.0     0.000490    2082.35107   2104.46069
  2107.0     0.000475    2080.83179   2103.70215
  2079.0     0.000481    2079.31104   2094.85181
  2131.0     0.000469    2077.78882   2094.83765
  2109.0     0.000474    2076.26514   2095.05469
  2078.0     0.000481    2074.73975   2095.55249
  2033.0     0.000492    2073.21289   2096.39648
  2129.0     0.000470    2071.68457   2097.67114
  2128.0     0.000470    2070.15454   2099.48975
  2167.0     0.000461    2068.62305   2102.00952
  2071.0     0.000483    2067.08960   2105.46533
  2137.0     0.000468    2065.55469   2110.31641
  2142.0     0.000467    2064.01807   2117.36377
  2271.0     0.000440    2062.47974   2128.72778
  2316.0     0.000432    2060.93945   2149.15820
  2321.0     0.000431    2059.39771   2188.44531
  2457.0     0.000407    2057.85400   2264.32690
  2536.0     0.000394    2056.30835   2405.05933
  2719.0     0.000368    2054.76123   2650.35010
  2962.0     0.0003376   2053.21216   3047.90576
  3735.0     0.0002677   2051.66089   3639.49878
  4475.0     0.0002235   2050.10791   4426.88867
  5311.0     0.0001883   2048.55322   5319.00195
  5939.0     0.0001684   2046.99634   6097.50928
  6412.0     0.0001560   2045.43762   6461.28857
  6202.0     0.0001612   2043.87683   6186.46631
  5411.0     0.0001848   2042.31421   5348.89551
  4262.0     0.0002346   2040.74951   4307.01172
  3330.0     0.0003003   2039.18274   3400.73193
  2813.0     0.000355    2037.61389   2785.30933
  2462.0     0.000406    2036.04309   2451.17969
  2299.0     0.000435    2034.47009   2312.54150
  2316.0     0.000432    2032.89502   2284.57666
  2256.0     0.000443    2031.31787   2311.98901
  2414.0     0.000414    2029.73877   2367.92896
  2381.0     0.000420    2028.15735   2413.18066
  2478.0     0.000404    2026.57373   2428.56299
  2389.0     0.000419    2024.98792   2397.36548
  2340.0     0.000427    2023.39990   2325.91968
  2236.0     0.000447    2021.80981   2240.62500
  2205.0     0.000454    2020.21741   2165.83984
  2157.0     0.000464    2018.62280   2112.63916
  2139.0     0.000468    2017.02588   2080.40454
  2113.0     0.000473    2015.42700   2062.84058
  2033.0     0.000492    2013.82568   2053.44067
  2071.0     0.000483    2012.22205   2047.92822
  2016.0     0.000496    2010.61609   2044.21326
  2041.0     0.000490    2009.00781   2041.53052
  2036.0     0.000491    2007.39722   2039.76111
  2048.0     0.000488    2005.78442   2039.11914
  2083.0     0.000480    2004.16919   2040.03992
  2123.0     0.000471    2002.55176   2043.10413
  2038.0     0.000491    2000.93176   2048.84937
  2080.0     0.000481    1999.30957   2057.34497
  2068.0     0.000484    1997.68494   2067.54053
  2104.0     0.000475    1996.05798   2076.82202
  2087.0     0.000479    1994.42847   2081.50488
  2065.0     0.000484    1992.79663   2078.73828
  2091.0     0.000478    1991.16235   2069.26465
  2131.0     0.000469    1989.52588   2057.44141
  2057.0     0.000486    1987.88684   2047.59058
  2053.0     0.000487    1986.24536   2041.82104
  2089.0     0.000479    1984.60144   2040.20142
  2052.0     0.000487    1982.95508   2041.84546
  2091.0     0.000478    1981.30627   2045.92017
  2098.0     0.000477    1979.65503   2052.10522
  2092.0     0.000478    1978.00134   2063.22534
  2033.0     0.000492    1976.34521   2075.36987
  2164.0     0.000462    1974.68677   2093.60059
  2130.0     0.000469    1973.02563   2124.04761
  2169.0     0.000461    1971.36206   2176.61841
  2356.0     0.000424    1969.69604   2283.62939
  2564.0     0.000390    1968.02771   2485.16748
  3007.0     0.0003326   1966.35657   2846.49585
  3534.0     0.0002830   1964.68311   3450.17822
  4343.0     0.0002303   1963.00708   4372.80322
  5531.0     0.0001808   1961.32886   5630.74023
  7076.0     0.0001413   1959.64795   7099.27344
  8393.0     0.0001191   1957.96448   8454.42480
  9300.0     0.0001075   1956.27856   9221.28613
  9059.0     0.0001104   1954.59033   8991.33301
  7757.0     0.0001289   1952.89941   7778.33252
  6073.0     0.0001647   1951.20593   6099.47363
  4419.0     0.0002263   1949.51001   4548.55566
  3446.0     0.0002902   1947.81177   3406.86890
  2774.0     0.000360    1946.11096   2721.48560
  2372.0     0.000422    1944.40759   2370.95264
  2174.0     0.000460    1942.70178   2209.91968
  2132.0     0.000469    1940.99341   2136.70483
  2132.0     0.000469    1939.28284   2111.53198
  2071.0     0.000483    1937.56934   2088.94995
  2052.0     0.000487    1935.85364   2073.20825
  2058.0     0.000486    1934.13538   2061.62109
  2129.0     0.000470    1932.41492   2053.04150
  2028.0     0.000493    1930.69177   2046.84485
  1968.0     0.000508    1928.96606   2042.65063
  2035.0     0.000491    1927.23804   2040.23108
  1976.0     0.000506    1925.50769   2039.48181
  2077.0     0.000481    1923.77466   2040.41492
  2026.0     0.000494    1922.03906   2043.20532
  2076.0     0.000482    1920.30127   2048.34644
  1957.0     0.000511    1918.56116   2057.07690
  2077.0     0.000481    1916.81836   2072.28076
  2174.0     0.000460    1915.07324   2100.32837
  2120.0     0.000472    1913.32568   2153.20288
  2306.0     0.000434    1911.57593   2251.19629
  2576.0     0.000388    1909.82349   2424.04492
  2760.0     0.000362    1908.06873   2707.32349
  3171.0     0.0003154   1906.31140   3128.79053
  3791.0     0.0002638   1904.55212   3681.25073
  4304.0     0.0002323   1902.79016   4289.55273
  4844.0     0.0002064   1901.02588   4797.93115
  4966.0     0.0002014   1899.25928   5010.07813
  4692.0     0.0002131   1897.49036   4800.77588
  4160.0     0.0002404   1895.71924   4250.69678
  3530.0     0.0002833   1893.94556   3600.18872
  2935.0     0.0003407   1892.16956   3056.43506
  2727.0     0.000367    1890.39124   2711.38574
  2616.0     0.000382    1888.61096   2567.01978
  2653.0     0.000377    1886.82813   2598.83398
  2851.0     0.000351    1885.04297   2815.28198
  3469.0     0.0002883   1883.25562   3291.70898
  4335.0     0.0002307   1881.46619   4178.57764
  5863.0     0.0001706   1879.67432   5680.39648
  8086.0     0.0001237   1877.88025   7982.35010
  10822.0    0.0000924   1876.08374   11095.42090
  14740.0    0.0000678   1874.28540   14689.33496
  17742.0    0.0000564   1872.48474   17959.87109
  20006.0    0.0000500   1870.68176   19851.40820
  19692.0    0.0000508   1868.87671   19656.92969
  17867.0    0.0000560   1867.06970   17828.64258
  15594.0    0.0000641   1865.26038   15823.32715
  14870.0    0.0000672   1863.44885   14858.74219
  15207.0    0.0000658   1861.63525   15159.32031
  16326.0    0.0000613   1859.81958   15984.31543
  16139.0    0.0000620   1858.00183   16132.66016
  14749.0    0.0000678   1856.18188   14735.14941
  12011.0    0.0000833   1854.35999   11968.96582
  8668.0     0.0001154   1852.53601   8809.39355
  5812.0     0.0001721   1850.71021   6121.90479
  4261.0     0.0002347   1848.88220   4270.85596
  3165.0     0.0003160   1847.05212   3197.84644
  2622.0     0.000381    1845.21997   2652.87109
  2385.0     0.000419    1843.38623   2392.73535
  2261.0     0.000442    1841.55029   2264.83838
  2111.0     0.000474    1839.71240   2188.02637
  2098.0     0.000477    1837.87268   2134.62329
  2094.0     0.000478    1836.03113   2093.53149
  1992.0     0.000502    1834.18762   2060.38843
  1963.0     0.000509    1832.34216   2033.02234
  1968.0     0.000508    1830.49487   2010.07312
  1952.0     0.000512    1828.64587   1990.58533
  1959.0     0.000510    1826.79492   1973.85608
  1967.0     0.000508    1824.94214   1959.35681
  1949.0     0.000513    1823.08765   1946.68445
  1909.0     0.000524    1821.23157   1935.52771
  1875.0     0.000533    1819.37354   1925.64246
  1907.0     0.000524    1817.51379   1916.83740
  1909.0     0.000524    1815.65222   1906.47607
  2013.0     0.000497    1813.78918   1903.56897
  1871.0     0.000534    1811.92444   1897.49255
  1905.0     0.000525    1810.05786   1893.09119
  1871.0     0.000534    1808.18982   1888.28345
  1943.0     0.000515    1806.32007   1884.02380
  1918.0     0.000521    1804.44897   1880.28479
  1984.0     0.000504    1802.57617   1877.05127
  1953.0     0.000512    1800.70166   1874.32007
  1876.0     0.000533    1798.82568   1872.10291
  1925.0     0.000519    1796.94836   1870.42542
  1900.0     0.000526    1795.06934   1884.43555
  1908.0     0.000524    1793.18896   1884.67126
  1867.0     0.000536    1791.30701   1885.69592
  1915.0     0.000522    1789.42395   1887.64587
  1884.0     0.000531    1787.53918   1890.71692
  1902.0     0.000526    1785.65308   1881.23511
  1832.0     0.000546    1783.76550   1888.28113
  1939.0     0.000516    1781.87683   1898.33643
  1973.0     0.000507    1779.98669   1913.73145
  1926.0     0.000519    1778.09521   1939.40771
  2018.0     0.000496    1776.20251   1985.21484
  2054.0     0.000487    1774.30872   2069.10889
  2321.0     0.000431    1772.41345   2208.25879
  2397.0     0.000417    1770.51697   2467.90918
  3060.0     0.0003268   1768.61938   2880.31396
  3530.0     0.0002833   1766.72058   3476.46240
  4267.0     0.0002344   1764.82068   4245.61719
  5223.0     0.0001915   1762.91956   5106.84180
  5990.0     0.0001669   1761.01746   5896.52051
  6393.0     0.0001564   1759.11414   6405.53467
  6423.0     0.0001557   1757.21008   6470.42627
  5981.0     0.0001672   1755.30469   6027.97559
  5132.0     0.0001949   1753.39844   5178.62256
  4113.0     0.0002431   1751.49109   4179.63037
  3292.0     0.0003038   1749.58289   3311.82617
  2710.0     0.000369    1747.67358   2706.56323
  2291.0     0.000436    1745.76343   2363.02295
  2157.0     0.000464    1743.85242   2216.27197
  2216.0     0.000451    1741.94067   2204.18579
  2339.0     0.000428    1740.02795   2303.51416
  2516.0     0.000397    1738.11438   2534.81299
  2957.0     0.0003382   1736.20007   2948.90576
  3572.0     0.0002800   1734.28503   3591.36719
  4326.0     0.0002312   1732.36914   4458.26709
  5366.0     0.0001864   1730.45251   5437.06885
  6310.0     0.0001585   1728.53516   6289.24268
  6762.0     0.0001479   1726.61743   6716.75586
  6657.0     0.0001502   1724.69885   6544.64795
  6069.0     0.0001648   1722.77954   5953.04053
  5557.0     0.0001800   1720.85974   5438.99219
  5683.0     0.0001760   1718.93945   5530.60742
  6865.0     0.0001457   1717.01843   6629.36523
  9052.0     0.0001105   1715.09692   8937.42188
  12237.0    0.0000817   1713.17493   12338.76367
  16480.0    0.0000607   1711.25256   16240.54199
  19470.0    0.0000514   1709.32983   19535.77344
  20830.0    0.0000480   1707.40649   20901.04102
  19632.0    0.0000509   1705.48279   19555.80859
  15795.0    0.0000633   1703.55872   16077.12402
  11745.0    0.0000851   1701.63440   11937.40137
  8198.0     0.0001220   1699.70959   8309.51758
  5860.0     0.0001706   1697.78455   5682.35352
  4056.0     0.0002465   1695.85925   4031.05078
  3080.0     0.0003247   1693.93384   3089.50464
  2581.0     0.000387    1692.00806   2578.93115
  2229.0     0.000449    1690.08215   2305.59790
  2113.0     0.000473    1688.15601   2156.98145
  1939.0     0.000516    1686.22974   2072.25854
  1915.0     0.000522    1684.30334   2020.07629
  1966.0     0.000509    1682.37683   1985.29529
  1889.0     0.000529    1680.45032   1961.08032
  1935.0     0.000517    1678.52393   1944.42993
  1902.0     0.000526    1676.59741   1934.00574
  1786.0     0.000560    1674.67078   1929.26514
  1890.0     0.000529    1672.74426   1930.19836
  1900.0     0.000526    1670.81787   1937.39490
  1866.0     0.000536    1668.89148   1952.50745
  1876.0     0.000533    1666.96521   1979.57910
  1979.0     0.000505    1665.03918   2028.14746
  2065.0     0.000484    1663.11316   2119.69824
  2340.0     0.000427    1661.18762   2296.45044
  2701.0     0.000370    1659.26221   2635.35718
  3402.0     0.0002939   1657.33691   3254.97852
  4364.0     0.0002291   1655.41199   4303.10889
  6048.0     0.0001653   1653.48730   5902.34229
  8003.0     0.0001250   1651.56299   8042.26660
  10543.0    0.0000948   1649.63904   10473.52734
  12781.0    0.0000782   1647.71545   12646.26074
  13945.0    0.0000717   1645.79248   13841.29199
  13604.0    0.0000735   1643.86975   13495.48047
  11649.0    0.0000858   1641.94751   11629.98340
  8764.0     0.0001141   1640.02563   8985.13965
  6189.0     0.0001616   1638.10449   6428.79639
  4301.0     0.0002325   1636.18372   4473.60938
  3209.0     0.0003116   1634.26355   3220.10400
  2549.0     0.000392    1632.34399   2526.16016
  2256.0     0.000443    1630.42529   2180.17236
  2058.0     0.000486    1628.50696   2012.75439
  1978.0     0.000506    1626.58936   1925.13916
  1835.0     0.000545    1624.67236   1871.36621
  1843.0     0.000543    1622.75647   1833.14490
  1741.0     0.000574    1620.84082   1803.57507
  1783.0     0.000561    1618.92615   1779.75488
  1763.0     0.000567    1617.01233   1760.13440
  1797.0     0.000556    1615.09937   1743.69446
  1730.0     0.000578    1613.18738   1729.69531
  1781.0     0.000561    1611.27612   1717.59460
  1675.0     0.000597    1609.36572   1707.02368
  1748.0     0.000572    1607.45630   1697.74841
  1777.0     0.000563    1605.54797   1689.60303
  1629.0     0.000614    1603.64050   1682.45044
  1636.0     0.000611    1601.73401   1676.17346
  1611.0     0.000621    1599.82861   1670.68176
  1691.0     0.000591    1597.92456   1665.92749
  1669.0     0.000599    1596.02124   1661.94202
  1710.0     0.000585    1594.11914   1658.92163
  1679.0     0.000596    1592.21814   1648.06116
  1693.0     0.000591    1590.31860   1649.59692
  1684.0     0.000594    1588.41980   1656.13208
  1716.0     0.000583    1586.52246   1681.96191
  1741.0     0.000574    1584.62634   1710.96387
  1770.0     0.000565    1582.73169   1757.20776
  1854.0     0.000539    1580.83813   1819.94531
  1918.0     0.000521    1578.94592   1889.85364
  1988.0     0.000503    1577.05505   1948.07727
  2069.0     0.000483    1575.16577   1971.47559
  2046.0     0.000489    1573.27759   1945.94092
  1903.0     0.000525    1571.39087   1881.49463
  1843.0     0.000543    1569.50562   1805.56396
  1707.0     0.000586    1567.62195   1743.25439
  1764.0     0.000567    1565.73987   1700.45032
  1662.0     0.000602    1563.85925   1678.39697
  1641.0     0.000609    1561.98010   1671.95874
  1673.0     0.000598    1560.10254   1675.69995
  1712.0     0.000584    1558.22681   1688.85120
  1706.0     0.000586    1556.35242   1715.94824
  1757.0     0.000569    1554.47974   1769.75586
  1880.0     0.000532    1552.60876   1875.08313
  2129.0     0.000470    1550.73975   2071.48511
  2432.0     0.000411    1548.87219   2408.69336
  2947.0     0.0003393   1547.00635   2926.12500
  3634.0     0.0002752   1545.14246   3614.59839
  4597.0     0.0002175   1543.28040   4377.06396
  4945.0     0.0002022   1541.42004   5019.84180
  5265.0     0.0001899   1539.56152   5307.64502
  4984.0     0.0002006   1537.70496   5087.72510
  4497.0     0.0002224   1535.85034   4475.20752
  3692.0     0.0002709   1533.99756   3731.03735
  3043.0     0.0003286   1532.14673   3073.86646
  2620.0     0.000382    1530.29785   2587.76758
  2156.0     0.000464    1528.45105   2258.03418
  1981.0     0.000505    1526.60632   2039.24365
  1809.0     0.000553    1524.76355   1894.62817
  1754.0     0.000570    1522.92273   1801.00891
  1685.0     0.000593    1521.08411   1744.20227
  1624.0     0.000616    1519.24780   1713.95679
  1661.0     0.000602    1517.41345   1702.02209
  1601.0     0.000625    1515.58118   1702.52417
  1630.0     0.000613    1513.75122   1712.14514
  1660.0     0.000602    1511.92358   1729.27478
  1693.0     0.000591    1510.09802   1752.68286
  1714.0     0.000583    1508.27466   1780.84326
  1739.0     0.000575    1506.45374   1812.34973
  1814.0     0.000551    1504.63501   1845.94604
  1804.0     0.000554    1502.81873   1883.09656
  1880.0     0.000532    1501.00464   1934.97083
  1995.0     0.000501    1499.19299   2026.40698
  2257.0     0.000443    1497.38379   2201.44824
  2576.0     0.000388    1495.57703   2536.84106
  3336.0     0.0002998   1493.77258   3156.44434
  4533.0     0.0002206   1491.97070   4231.75537
  6142.0     0.0001628   1490.17126   5945.18994
  8607.0     0.0001162   1488.37439   8395.41113
  11598.0    0.0000862   1486.57996   11449.89453
  14750.0    0.0000678   1484.78796   14630.53516
  17078.0    0.0000586   1482.99878   17135.86133
  17839.0    0.0000561   1481.21204   18082.54688
  16888.0    0.0000592   1479.42798   16946.92578
  13863.0    0.0000721   1477.64661   14058.11621
  10384.0    0.0000963   1475.86768   10498.93945
  7138.0     0.0001401   1474.09180   7288.05420
  4873.0     0.0002052   1472.31824   4931.40576
  3389.0     0.0002951   1470.54761   3476.02148
  2782.0     0.000359    1468.77954   2718.11938
  2421.0     0.000413    1467.01453   2403.05347
  2319.0     0.000431    1465.25208   2332.44165
  2277.0     0.000439    1463.49255   2376.64526
  2435.0     0.000411    1461.73572   2445.96631
  2398.0     0.000417    1459.98193   2469.48730
  2335.0     0.000428    1458.23071   2401.48071
  2270.0     0.000441    1456.48267   2246.39404
  2016.0     0.000496    1454.73730   2054.59790
  1838.0     0.000544    1452.99512   1878.56445
  1634.0     0.000612    1451.25562   1745.70935
  1662.0     0.000602    1449.51917   1658.81079
  1621.0     0.000617    1447.78577   1606.84729
  1528.0     0.000654    1446.05530   1576.14624
  1507.0     0.000664    1444.32788   1556.53040
  1543.0     0.000648    1442.60352   1542.30164
  1479.0     0.000676    1440.88220   1531.33887
  1496.0     0.000668    1439.16394   1521.53918
  1520.0     0.000658    1437.44885   1512.91199
  1559.0     0.000641    1435.73682   1505.19995
  1475.0     0.000678    1434.02783   1498.23462
  1502.0     0.000666    1432.32202   1491.89001
  1508.0     0.000663    1430.61963   1486.06921
  1548.0     0.000646    1428.92017   1480.69373
  1526.0     0.000655    1427.22400   1475.70056
  1448.0     0.000691    1425.53101   1471.03857
  1472.0     0.000679    1423.84143   1466.66467
  1482.0     0.000675    1422.15503   1462.54370
  1459.0     0.000685    1420.47180   1458.64526
  1499.0     0.000667    1418.79199   1454.94482
  1530.0     0.000654    1417.11548   1451.42041
  1472.0     0.000679    1415.44226   1448.05347
  1481.0     0.000675    1413.77234   1444.82861
  1474.0     0.000678    1412.10583   1441.73157
  1485.0     0.000673    1410.44287   1438.75122
  1435.0     0.000697    1408.78308   1435.87695
  1437.0     0.000696    1407.12683   1433.10034
  1429.0     0.000700    1405.47388   1430.41296
  1435.0     0.000697    1403.82458   1427.80884
  1368.0     0.000731    1402.17859   1425.28186
  1444.0     0.000693    1400.53613   1422.82715
  1400.0     0.000714    1398.89709   1420.44067
  1500.0     0.000667    1397.26172   1418.11890
  1445.0     0.000692    1395.62976   1415.85852
  1347.0     0.000742    1394.00134   1413.65857
  1464.0     0.000683    1392.37646   1411.51624
  1428.0     0.000700    1390.75525   1409.43140
  1418.0     0.000705    1389.13770   1416.74060
  1422.0     0.000703    1387.52356   1415.10864
  1432.0     0.000698    1385.91309   1413.55469
  1443.0     0.000693    1384.30627   1415.09839
  1486.0     0.000673    1382.70325   1413.84961
  1510.0     0.000662    1381.10364   1412.70398
  1407.0     0.000711    1379.50781   1411.67224
  1474.0     0.000678    1377.91565   1410.76709
  1452.0     0.000689    1376.32739   1410.00574
  1412.0     0.000708    1374.74268   1409.40808
  1460.0     0.000685    1373.16162   1409.00305
  1467.0     0.000682    1371.58435   1408.82788
  1421.0     0.000704    1370.01111   1408.93372
  1426.0     0.000701    1368.44128   1409.39978
  1398.0     0.000715    1366.87537   1410.36719
  1427.0     0.000701    1365.31323   1412.13196
  1390.0     0.000719    1363.75500   1411.02393
  1438.0     0.000695    1362.20056   1417.69177
  1474.0     0.000678    1360.64990   1430.45447
  1514.0     0.000661    1359.10315   1454.90125
  1605.0     0.000623    1357.56030   1499.39978
  1607.0     0.000622    1356.02124   1573.39258
  1733.0     0.000577    1354.48608   1682.22620
  1832.0     0.000546    1352.95471   1827.62390
  2084.0     0.000480    1351.42737   1968.32263
  2111.0     0.000474    1349.90417   2072.08472
  2144.0     0.000466    1348.38464   2094.86743
  2142.0     0.000467    1346.86902   2022.20544
  1888.0     0.000530    1345.35742   1886.48682
  1759.0     0.000569    1343.84998   1740.21790
  1582.0     0.000632    1342.34631   1620.31592
  1528.0     0.000654    1340.84656   1540.41016
  1423.0     0.000703    1339.35095   1496.14136
  1387.0     0.000721    1337.85938   1476.74768
  1448.0     0.000691    1336.37183   1471.79285
  1438.0     0.000695    1334.88818   1474.59277
  1445.0     0.000692    1333.40869   1481.97083
  1400.0     0.000714    1331.93335   1492.97583
  1478.0     0.000677    1330.46191   1508.02478
  1449.0     0.000690    1328.99451   1528.99927
  1548.0     0.000646    1327.53113   1560.60657
  1595.0     0.000627    1326.07214   1613.43323
  1667.0     0.000600    1324.61707   1708.67651
  1893.0     0.000528    1323.16614   1882.59412
  2093.0     0.000478    1321.71912   2184.83643
  2578.0     0.000388    1320.27661   2661.34619
  3264.0     0.0003064   1318.83801   3317.64502
  3990.0     0.0002506   1317.40356   4079.45850
  4825.0     0.0002073   1315.97327   4787.77539
  5315.0     0.0001881   1314.54712   5263.55420
  5527.0     0.0001809   1313.12524   5455.11230
  5733.0     0.0001744   1311.70752   5594.46631
  6267.0     0.0001596   1310.29395   6084.38916
  7291.0     0.0001372   1308.88440   7227.33398
  8923.0     0.0001121   1307.47937   9005.79395
  11030.0    0.0000907   1306.07849   11020.14063
  12565.0    0.0000796   1304.68164   12568.55566
  12809.0    0.0000781   1303.28906   12916.38965
  11795.0    0.0000848   1301.90088   11762.18945
  9517.0     0.0001051   1300.51685   9563.80664
  7074.0     0.0001414   1299.13708   7136.12988
  5242.0     0.0001908   1297.76135   5082.14551
  3552.0     0.0002815   1296.39026   3640.86768
  2759.0     0.000362    1295.02319   2784.22021
  2372.0     0.000422    1293.66040   2358.14551
  2296.0     0.000436    1292.30188   2214.34229
  2346.0     0.000426    1290.94775   2275.37378
  2570.0     0.000389    1289.59790   2552.45020
  3091.0     0.0003235   1288.25220   3122.07764
  3980.0     0.0002513   1286.91089   4076.68408
  5266.0     0.0001899   1285.57397   5439.82861
  6878.0     0.0001454   1284.24121   7072.59473
  8579.0     0.0001166   1282.91284   8640.04297
  9609.0     0.0001041   1281.58875   9709.11328
  10023.0    0.0000998   1280.26892   10017.79688
  9886.0     0.0001012   1278.95361   9830.83789
  9951.0     0.0001005   1277.64258   9874.66699
  10896.0    0.0000918   1276.33582   10742.30078
  12330.0    0.0000811   1275.03345   12452.64160
  14618.0    0.0000684   1273.73547   14373.08496
  15416.0    0.0000649   1272.44177   15470.11621
  14884.0    0.0000672   1271.15247   14885.82813
  12679.0    0.0000789   1269.86743   12649.95996
  9675.0     0.0001034   1268.58691   9658.28418
  6781.0     0.0001475   1267.31079   6863.32666
  4740.0     0.0002110   1266.03882   4788.82227
  3648.0     0.0002741   1264.77136   3508.06250
  2811.0     0.000356    1263.50830   2824.74438
  2584.0     0.000387    1262.24951   2485.92383
  2324.0     0.000430    1260.99524   2319.46851
  2415.0     0.000414    1259.74536   2275.43994
  2380.0     0.000420    1258.49988   2390.82764
  2764.0     0.000362    1257.25854   2729.73462
  3393.0     0.0002947   1256.02185   3325.09180
  4232.0     0.0002363   1254.78943   4113.63086
  4975.0     0.0002010   1253.56152   4905.70703
  5488.0     0.0001822   1252.33801   5412.09473
  5339.0     0.0001873   1251.11877   5371.74561
  4678.0     0.0002138   1249.90405   4764.08398
  3738.0     0.0002675   1248.69360   3853.06201
  2851.0     0.000351    1247.48779   2965.60864
  2232.0     0.000448    1246.28625   2289.13965
  1805.0     0.000554    1245.08911   1861.26160
  1621.0     0.000617    1243.89636   1628.18469
  1544.0     0.000648    1242.70813   1512.97168
  1434.0     0.000697    1241.52417   1456.45410
  1380.0     0.000725    1240.34473   1425.63477
  1335.0     0.000749    1239.16968   1405.86670
  1335.0     0.000749    1237.99915   1391.58459
  1420.0     0.000704    1236.83276   1380.78711
  1334.0     0.000750    1235.67102   1372.73694
  1405.0     0.000712    1234.51355   1367.28564
  1406.0     0.000711    1233.36072   1364.92163
  1309.0     0.000764    1232.21216   1367.29590
  1352.0     0.000740    1231.06799   1367.64026
  1404.0     0.000712    1229.92822   1401.38123
  1463.0     0.000684    1228.79309   1456.32654
  1577.0     0.000634    1227.66211   1552.56274
  1783.0     0.000561    1226.53564   1699.36340
  1960.0     0.000510    1225.41345   1890.14099
  2184.0     0.000458    1224.29602   2092.79590
  2300.0     0.000435    1223.18274   2250.24292
  2376.0     0.000421    1222.07385   2298.98828
  2231.0     0.000448    1220.96948   2209.65869
  1976.0     0.000506    1219.86938   2020.79712
  1764.0     0.000567    1218.77380   1806.90308
  1618.0     0.000618    1217.68262   1624.67346
  1522.0     0.000657    1216.59583   1497.60120
  1381.0     0.000724    1215.51331   1423.36487
  1440.0     0.000694    1214.43542   1387.43066
  1402.0     0.000713    1213.36182   1369.52539
  1389.0     0.000720    1212.29260   1370.11938
  1309.0     0.000764    1211.22778   1378.91602
  1364.0     0.000733    1210.16736   1394.42090
  1382.0     0.000724    1209.11133   1417.09229
  1440.0     0.000694    1208.05969   1449.18298
  1469.0     0.000681    1207.01233   1496.11902
  1451.0     0.000689    1205.96948   1559.68506
  1580.0     0.000633    1204.93091   1674.66541
  1761.0     0.000568    1203.89673   1854.04749
  2049.0     0.000488    1202.86694   2119.02148
  2453.0     0.000408    1201.84167   2472.58032
  2893.0     0.0003457   1200.82056   2885.44580
  3409.0     0.0002933   1199.80383   3292.46948
  3710.0     0.0002695   1198.79150   3610.01929
  3860.0     0.0002591   1197.78357   3749.99243
  3772.0     0.0002651   1196.77991   3722.41919
  3617.0     0.0002765   1195.78052   3654.23047
  3557.0     0.0002811   1194.78564   3668.88184
  3856.0     0.0002593   1193.79492   3806.83447
  4094.0     0.0002443   1192.80872   4057.65601
  4348.0     0.0002300   1191.82678   4414.79932
  4873.0     0.0002052   1190.84900   4892.79053
  5398.0     0.0001853   1189.87573   5448.78076
  5980.0     0.0001672   1188.90674   5909.12158
  6194.0     0.0001614   1187.94202   6016.00879
  5644.0     0.0001772   1186.98157   5599.12744
  4874.0     0.0002052   1186.02551   4759.94482
  3669.0     0.0002726   1185.07361   3788.93213
  2876.0     0.0003477   1184.12610   2936.48047
  2247.0     0.000445    1183.18286   2319.94702
  1893.0     0.000528    1182.24390   1945.03320
  1689.0     0.000592    1181.30920   1759.07166
  1705.0     0.000587    1180.37878   1706.48096
  1787.0     0.000560    1179.45251   1766.53784
  2000.0     0.000500    1178.53064   1973.37646
  2535.0     0.000394    1177.61292   2423.56421
  3400.0     0.0002941   1176.69958   3262.06323
  4740.0     0.0002110   1175.79028   4620.65479
  6563.0     0.0001524   1174.88538   6495.15234
  8702.0     0.0001149   1173.98462   8612.64355
  10500.0    0.0000952   1173.08801   10397.88379
  11125.0    0.0000899   1172.19568   11139.48047
  10403.0    0.0000961   1171.30762   10415.35840
  8495.0     0.0001177   1170.42358   8534.91211
  6085.0     0.0001643   1169.54395   6296.52344
  4186.0     0.0002389   1168.66833   4352.12061
  2828.0     0.000354    1167.79700   2985.27319
  2104.0     0.000475    1166.92969   2174.56860
  1800.0     0.000556    1166.06677   1754.08789
  1558.0     0.000642    1165.20789   1552.05151
  1465.0     0.000683    1164.35315   1453.03503
  1299.0     0.000770    1163.50244   1397.90845
  1255.0     0.000797    1162.65601   1363.87231
  1325.0     0.000755    1161.81360   1337.72229
  1303.0     0.000767    1160.97534   1318.31531
  1207.0     0.000829    1160.14124   1304.98352
  1319.0     0.000758    1159.31128   1298.50781
  1290.0     0.000775    1158.48535   1300.68359
  1314.0     0.000761    1157.66357   1313.40479
  1389.0     0.000720    1156.84570   1336.82654
  1394.0     0.000717    1156.03210   1367.14941
  1410.0     0.000709    1155.22241   1395.58313
  1453.0     0.000688    1154.41687   1410.08435
  1437.0     0.000696    1153.61536   1400.85632
  1367.0     0.000732    1152.81787   1369.04224
  1319.0     0.000758    1152.02429   1326.96863
  1284.0     0.000779    1151.23486   1286.67297
  1313.0     0.000762    1150.44946   1255.58667
  1295.0     0.000772    1149.66797   1235.12146
  1274.0     0.000785    1148.89050   1223.40259
  1243.0     0.000805    1148.11707   1217.51868
  1275.0     0.000784    1147.34766   1215.14636
  1186.0     0.000843    1146.58215   1215.05444
  1269.0     0.000788    1145.82043   1217.08032
  1238.0     0.000808    1145.06287   1222.28528
  1234.0     0.000810    1144.30920   1233.76074
  1266.0     0.000790    1143.55945   1258.26416
  1334.0     0.000750    1142.81360   1308.07056
  1380.0     0.000725    1142.07166   1401.01917
  1542.0     0.000649    1141.33374   1555.30066
  1779.0     0.000562    1140.59961   1776.58997
  2053.0     0.000487    1139.86926   2041.58313
  2261.0     0.000442    1139.14282   2289.86108
  2411.0     0.000415    1138.42029   2436.78467
  2380.0     0.000420    1137.70166   2416.47778
  2151.0     0.000465    1136.98682   2238.85181
  1954.0     0.000512    1136.27576   1981.26135
  1670.0     0.000599    1135.56873   1725.05823
  1521.0     0.000657    1134.86536   1522.09912
  1447.0     0.000691    1134.16577   1387.79956
  1287.0     0.000777    1133.46997   1312.39856
  1259.0     0.000794    1132.77783   1278.21997
  1241.0     0.000806    1132.08960   1271.48877
  1352.0     0.000740    1131.40515   1287.32739
  1356.0     0.000737    1130.72437   1330.77100
  1371.0     0.000729    1130.04736   1415.63123
  1530.0     0.000654    1129.37415   1560.26074
  1729.0     0.000578    1128.70471   1773.26941
  2041.0     0.000490    1128.03882   2050.89258
  2344.0     0.000427    1127.37659   2361.81909
  2566.0     0.000390    1126.71814   2627.55591
  2810.0     0.000356    1126.06323   2765.98608
  2690.0     0.000372    1125.41211   2740.93018
  2668.0     0.000375    1124.76465   2620.19067
  2525.0     0.000396    1124.12097   2545.39648
  2667.0     0.000375    1123.48071   2641.23389
  2911.0     0.0003435   1122.84399   2953.26855
  3518.0     0.0002843   1122.21106   3416.96875
  3940.0     0.0002538   1121.58154   3861.73560
  4019.0     0.0002488   1120.95569   4067.02075
  3914.0     0.0002555   1120.33350   3884.49097
  3338.0     0.0002996   1119.71472   3370.35010
  2597.0     0.000385    1119.09973   2735.64746
  2156.0     0.000464    1118.48816   2169.49268
  1670.0     0.000599    1117.88000   1764.16797
  1533.0     0.000652    1117.27539   1527.37439
  1428.0     0.000700    1116.67432   1421.76318
  1427.0     0.000701    1116.07666   1402.62085
  1458.0     0.000686    1115.48254   1436.47937
  1460.0     0.000685    1114.89185   1509.54956
  1536.0     0.000651    1114.30469   1587.28333
  1690.0     0.000592    1113.72095   1655.00854
  1701.0     0.000588    1113.14063   1686.74927
  1681.0     0.000595    1112.56372   1660.30640
  1571.0     0.000637    1111.99023   1578.50195
  1500.0     0.000667    1111.42004   1470.09912
  1339.0     0.000747    1110.85327   1366.21460
  1227.0     0.000815    1110.28992   1285.25745
  1213.0     0.000824    1109.72986   1231.60242
  1177.0     0.000850    1109.17322   1200.67969
  1174.0     0.000852    1108.62000   1185.28931
  1237.0     0.000808    1108.06995   1179.88721
  1205.0     0.000830    1107.52319   1182.29333
  1203.0     0.000831    1106.97974   1194.09009
  1196.0     0.000836    1106.43958   1219.34326
  1309.0     0.000764    1105.90259   1264.46497
  1394.0     0.000717    1105.36902   1334.39734
  1378.0     0.000726    1104.83875   1427.97900
  1557.0     0.000642    1104.31152   1533.25269
  1617.0     0.000618    1103.78760   1626.25903
  1687.0     0.000593    1103.26685   1675.70630
  1677.0     0.000596    1102.74927   1663.90723
  1549.0     0.000646    1102.23486   1593.24158
  1423.0     0.000703    1101.72363   1488.26880
  1354.0     0.000739    1101.21558   1380.83350
  1352.0     0.000740    1100.71057   1293.25830
  1288.0     0.000776    1100.20898   1233.10107
  1218.0     0.000821    1099.71033   1197.46631
  1205.0     0.000830    1099.21460   1179.07825
  1186.0     0.000843    1098.72217   1170.87537
  1152.0     0.000868    1098.23279   1168.05225
  1205.0     0.000830    1097.74634   1167.94775
  1185.0     0.000844    1097.26306   1169.45947
  1230.0     0.000813    1096.78271   1172.43628
  1211.0     0.000826    1096.30554   1176.45056
  1228.0     0.000814    1095.83130   1181.88953
  1215.0     0.000823    1095.36011   1189.00537
  1172.0     0.000853    1094.89172   1198.00452
  1166.0     0.000858    1094.42639   1207.56177
  1249.0     0.000801    1093.96411   1220.22852
  1211.0     0.000826    1093.50464   1234.32483
  1291.0     0.000775    1093.04810   1250.60779
  1199.0     0.000834    1092.59460   1268.72388
  1306.0     0.000766    1092.14392   1291.41479
  1263.0     0.000792    1091.69617   1321.78967
  1372.0     0.000729    1091.25122   1365.32349
  1403.0     0.000713    1090.80920   1431.94861
  1605.0     0.000623    1090.37000   1553.12915
  1885.0     0.000531    1089.93359   1783.65942
  2327.0     0.000430    1089.50000   2225.63086
  3154.0     0.0003171   1089.06921   3027.73877
  4365.0     0.0002291   1088.64136   4346.95508
  6108.0     0.0001637   1088.21606   6250.84229
  8786.0     0.0001138   1087.79370   8581.65625
  11003.0    0.0000909   1087.37402   10872.29395
  12343.0    0.0000810   1086.95715   12407.62695
  12485.0    0.0000801   1086.54285   12522.39551
  11081.0    0.0000902   1086.13135   11126.67871
  8693.0     0.0001150   1085.72253   8830.73340
  6300.0     0.0001587   1085.31641   6420.07910
  4407.0     0.0002269   1084.91309   4429.41748
  3155.0     0.0003170   1084.51221   3050.65723
  2266.0     0.000441    1084.11414   2224.28174
  1887.0     0.000530    1083.71851   1783.80066
  1603.0     0.000624    1083.32556   1568.61511
  1507.0     0.000664    1082.93530   1471.17102
  1373.0     0.000728    1082.54749   1434.78040
  1414.0     0.000707    1082.16235   1433.16565
  1481.0     0.000675    1081.77979   1452.06763
  1508.0     0.000663    1081.39966   1479.65955
  1489.0     0.000672    1081.02209   1504.87646
  1517.0     0.000659    1080.64722   1521.71069
  1523.0     0.000657    1080.27466   1535.01465
  1566.0     0.000639    1079.90454   1554.30530
  1569.0     0.000637    1079.53699   1578.08679
  1629.0     0.000614    1079.17188   1588.80347
  1501.0     0.000666    1078.80920   1563.27014
  1415.0     0.000707    1078.44910   1495.15637
  1421.0     0.000704    1078.09119   1403.31958
  1297.0     0.000771    1077.73584   1314.89294
  1277.0     0.000783    1077.38281   1246.54724
  1220.0     0.000820    1077.03210   1203.27808
  1172.0     0.000853    1076.68384   1182.48718
  1175.0     0.000851    1076.33789   1179.71155
  1257.0     0.000796    1075.99438   1192.46826
  1268.0     0.000789    1075.65308   1220.81848
  1217.0     0.000822    1075.31409   1265.20557
  1262.0     0.000792    1074.97742   1322.78271
  1370.0     0.000730    1074.64294   1384.54810
  1463.0     0.000684    1074.31079   1435.88330
  1450.0     0.000690    1073.98096   1461.07886
  1502.0     0.000666    1073.65320   1454.95264
  1463.0     0.000684    1073.32776   1436.90637
  1409.0     0.000710    1073.00464   1444.42151
  1478.0     0.000677    1072.68347   1510.48706
  1737.0     0.000576    1072.36462   1645.96472
  1820.0     0.000549    1072.04797   1827.87476
  2050.0     0.000488    1071.73340   1998.21521
  2092.0     0.000478    1071.42102   2081.23950
  2097.0     0.000477    1071.11072   2025.35718
  1817.0     0.000550    1070.80249   1850.45618
  1634.0     0.000612    1070.49646   1630.74524
  1381.0     0.000724    1070.19250   1432.48132
  1292.0     0.000774    1069.89050   1287.58618
  1216.0     0.000822    1069.59058   1197.89124
  1163.0     0.000860    1069.29272   1149.14966
  1145.0     0.000873    1068.99695   1124.58923
  1126.0     0.000888    1068.70313   1112.03015
  1106.0     0.000904    1068.41125   1104.79712
  1176.0     0.000850    1068.12146   1099.89978
  1116.0     0.000896    1067.83362   1096.15881
  1097.0     0.000912    1067.54773   1093.11255
  1068.0     0.000936    1067.26367   1081.97778
  1107.0     0.000903    1066.98169   1080.08704
  1101.0     0.000908    1066.70154   1077.70007
  1042.0     0.000960    1066.42322   1076.40405
  1056.0     0.000947    1066.14697   1075.17432
  1078.0     0.000928    1065.87256   1074.09973
  1062.0     0.000942    1065.59985   1073.13989
  1073.0     0.000932    1065.32910   1072.27698
  1078.0     0.000928    1065.06018   1071.69092
  1032.0     0.000969    1064.79297   1070.99805
  1045.0     0.000957    1064.52759   1070.38953
  1085.0     0.000922    1064.26404   1069.88562
  1119.0     0.000894    1064.00232   1069.52930
  1103.0     0.000907    1063.74231   1069.38147
  1089.0     0.000918    1063.48413   1069.49890
  1049.0     0.000953    1063.22754   1069.96741
  1089.0     0.000918    1062.97266   1070.54846
  1132.0     0.000883    1062.71960   1071.07458
  1064.0     0.000940    1062.46814   1071.22742
  1122.0     0.000891    1062.21838   1070.74683
  1068.0     0.000936    1061.97034   1069.39270
  1105.0     0.000905    1061.72388   1068.01440
  1146.0     0.000873    1061.47913   1066.66736
  1140.0     0.000877    1061.23596   1065.54431
  1093.0     0.000915    1060.99438   1073.04797
  1059.0     0.000944    1060.75439   1072.73926
  1111.0     0.000900    1060.51599   1072.55566
  1100.0     0.000909    1060.27917   1072.51843
  1077.0     0.000929    1060.04382   1072.51099
  1049.0     0.000953    1059.81018   1072.54773
  1076.0     0.000929    1059.57800   1072.62024
  1075.0     0.000930    1059.34729   1072.72473
  1077.0     0.000929    1059.11804   1072.83154
  1106.0     0.000904    1058.89038   1073.00183
  1084.0     0.000923    1058.66406   1073.20630
  1114.0     0.000898    1058.43933   1073.23254
  1106.0     0.000904    1058.21594   1073.51831
  1095.0     0.000913    1057.99414   1073.84448
  1116.0     0.000896    1057.77368   1074.21350
  1104.0     0.000906    1057.55457   1074.62976
  1122.0     0.000891    1057.33691   1075.09766
  1075.0     0.000930    1057.12061   1075.62146
  1092.0     0.000916    1056.90564   1076.20801
  1071.0     0.000934    1056.69202   1076.16882
  1094.0     0.000914    1056.47974   1076.92664
  1106.0     0.000904    1056.26892   1077.77319
  1075.0     0.000930    1056.05920   1078.72375
  1100.0     0.000909    1055.85095   1079.79846
  1055.0     0.000948    1055.64392   1081.02344
  1068.0     0.000936    1055.43811   1082.43335
  1118.0     0.000894    1055.23364   1084.07776
  1118.0     0.000894    1055.03040   1086.03357
  1102.0     0.000907    1054.82837   1088.42725
  1093.0     0.000915    1054.62756   1091.45081
  1129.0     0.000886    1054.42798   1095.36316
  1144.0     0.000874    1054.22961   1100.47339
  1110.0     0.000901    1054.03235   1107.17041
  1124.0     0.000890    1053.83630   1116.12207
  1170.0     0.000855    1053.64136   1128.62195
  1136.0     0.000880    1053.44763   1146.87256
  1195.0     0.000837    1053.25500   1173.65247
  1168.0     0.000856    1053.06348   1210.51123
  1239.0     0.000807    1052.87305   1255.16052
  1296.0     0.000772    1052.68372   1300.27454
  1340.0     0.000746    1052.49548   1335.36841
  1394.0     0.000717    1052.30835   1358.23230
  1399.0     0.000715    1052.12219   1363.96033
  1351.0     0.000740    1051.93701   1376.25903
  1372.0     0.000729    1051.75293   1413.89185
  1472.0     0.000679    1051.56995   1483.10181
  1586.0     0.000631    1051.38782   1572.00977
  1776.0     0.000563    1051.20679   1652.73730
  1675.0     0.000597    1051.02673   1693.57275
  1692.0     0.000591    1050.84766   1683.11401
  1557.0     0.000642    1050.66943   1648.16235
  1643.0     0.000609    1050.49219   1638.22961
  1644.0     0.000608    1050.31580   1696.84961
  1770.0     0.000565    1050.14038   1842.84241
  2072.0     0.000483    1049.96594   2058.93921
  2283.0     0.000438    1049.79224   2289.32886
  2462.0     0.000406    1049.61963   2452.50342
  2566.0     0.000390    1049.44775   2478.89819
  2301.0     0.000435    1049.27661   2367.98633
  2213.0     0.000452    1049.10645   2197.22046
  2096.0     0.000477    1048.93713   2065.57056
  2170.0     0.000461    1048.76855   2062.90771
  2381.0     0.000420    1048.60071   2282.56689
  2931.0     0.0003412   1048.43384   2833.19092
  3840.0     0.0002604   1048.26758   3829.87427
  5318.0     0.0001880   1048.10229   5340.86230
  7299.0     0.0001370   1047.93762   7297.89893
  9564.0     0.0001046   1047.77368   9406.72266
  11070.0    0.0000903   1047.61047   11136.97656
  11891.0    0.0000841   1047.44800   11861.42285
  11429.0    0.0000875   1047.28613   11222.19824
  9483.0     0.0001055   1047.12512   9486.11523
  7147.0     0.0001399   1046.96472   7321.24414
  5200.0     0.0001923   1046.80493   5304.91602
  3766.0     0.0002655   1046.64587   3739.78979
  2564.0     0.000390    1046.48743   2685.95435
  2114.0     0.000473    1046.32959   2054.47314
  1762.0     0.000568    1046.17249   1710.03882
  1561.0     0.000641    1046.01587   1525.06433
  1423.0     0.000703    1045.85999   1423.03223
  1333.0     0.000750    1045.70459   1360.88770
  1192.0     0.000839    1045.54980   1318.47009
  1155.0     0.000866    1045.39563   1287.04822
  1210.0     0.000826    1045.24194   1262.77039
  1148.0     0.000871    1045.08875   1243.70520
  1212.0     0.000825    1044.93616   1228.70581
  1202.0     0.000832    1044.78406   1217.00867
  1183.0     0.000845    1044.63245   1208.07751
  1170.0     0.000855    1044.48145   1201.53772
  1118.0     0.000894    1044.33081   1197.13647
  1071.0     0.000934    1044.18066   1194.72144
  1136.0     0.000880    1044.03101   1194.21851
  1149.0     0.000870    1043.88184   1195.66382
  1179.0     0.000848    1043.73303   1199.15332
  1196.0     0.000836    1043.58472   1204.89001
  1175.0     0.000851    1043.43677   1213.19873
  1087.0     0.000920    1043.28918   1224.57324
  1161.0     0.000861    1043.14209   1239.78369
  1223.0     0.000818    1042.99536   1260.15759
  1178.0     0.000849    1042.84900   1288.34509
  1266.0     0.000790    1042.70300   1330.48108
  1434.0     0.000697    1042.55725   1399.40601
  1487.0     0.000672    1042.41199   1523.45557
  1750.0     0.000571    1042.26697   1754.87061
  2146.0     0.000466    1042.12231   2175.07129
  2912.0     0.0003434   1041.97791   2882.88550
  3834.0     0.0002608   1041.83398   3953.29639
  5415.0     0.0001847   1041.69019   5367.39404
  6852.0     0.0001459   1041.54663   6940.13672
  8397.0     0.0001191   1041.40344   8298.79980
  9167.0     0.0001091   1041.26050   8969.44922
  8808.0     0.0001135   1041.11780   8634.28613
  7528.0     0.0001328   1040.97534   7430.66455
  5736.0     0.0001743   1040.83301   5843.80469
  4186.0     0.0002389   1040.69092   4328.02588
  3122.0     0.0003203   1040.54907   3135.19312
  2353.0     0.000425    1040.40747   2326.94580
  1870.0     0.000535    1040.26599   1843.55554
  1571.0     0.000637    1040.12463   1580.16040
  1449.0     0.000690    1039.98352   1446.24561
  1312.0     0.000762    1039.84253   1379.30457
  1319.0     0.000758    1039.70178   1347.49084
  1256.0     0.000796    1039.56104   1338.66382
  1359.0     0.000736    1039.42041   1351.72290
  1325.0     0.000755    1039.28003   1391.72375
  1408.0     0.000710    1039.13965   1468.18262
  1616.0     0.000619    1038.99939   1594.61755
  1748.0     0.000572    1038.85913   1789.81567
  2062.0     0.000485    1038.71899   2081.27295
  2570.0     0.000389    1038.57898   2506.08887
  3218.0     0.0003108   1038.43896   3099.84888
  3968.0     0.0002520   1038.29907   3867.53784
  4848.0     0.0002063   1038.15906   4732.90283
  5489.0     0.0001822   1038.01917   5487.47949
  5803.0     0.0001723   1037.87939   5842.36475
  5583.0     0.0001791   1037.73950   5586.39990
  4797.0     0.0002085   1037.59949   4798.38525
  3751.0     0.0002666   1037.45972   3792.52466
  2799.0     0.000357    1037.31970   2853.89917
  2262.0     0.000442    1037.17981   2149.60010
  1684.0     0.000594    1037.03979   1694.57971
  1360.0     0.000735    1036.89978   1436.27039
  1315.0     0.000760    1036.75964   1301.85742
  1261.0     0.000793    1036.61951   1233.23279
  1144.0     0.000874    1036.47925   1195.64563
  1098.0     0.000911    1036.33887   1172.18567
  1130.0     0.000885    1036.19849   1155.74512
  1149.0     0.000870    1036.05798   1143.58301
  1109.0     0.000902    1035.91736   1134.78674
  1096.0     0.000912    1035.77649   1129.47803
  1092.0     0.000916    1035.63562   1128.80823
  1167.0     0.000857    1035.49451   1135.12183
  1146.0     0.000873    1035.35339   1151.69373
  1171.0     0.000854    1035.21191   1181.45984
  1171.0     0.000854    1035.07043   1224.56995
  1243.0     0.000805    1034.92871   1275.55823
  1300.0     0.000769    1034.78687   1322.01025
  1337.0     0.000748    1034.64478   1347.94727
  1294.0     0.000773    1034.50244   1338.57593
  1296.0     0.000772    1034.35999   1297.64368
  1269.0     0.000788    1034.21729   1241.89221
  1171.0     0.000854    1034.07434   1188.06006
  1108.0     0.000903    1033.93115   1145.63733
  1159.0     0.000863    1033.78772   1117.06738
  1094.0     0.000914    1033.64392   1100.26172
  1159.0     0.000863    1033.50012   1091.49976
  1079.0     0.000927    1033.35583   1087.47156
  1089.0     0.000918    1033.21130   1078.40283
  1115.0     0.000897    1033.06653   1079.72241
  1112.0     0.000899    1032.92151   1081.32324
  1080.0     0.000926    1032.77612   1084.30286
  1042.0     0.000960    1032.63037   1089.46375
  1086.0     0.000921    1032.48438   1098.58801
  1147.0     0.000872    1032.33813   1114.87427
  1121.0     0.000892    1032.19141   1142.95850
  1208.0     0.000828    1032.04443   1187.77429
  1275.0     0.000784    1031.89709   1251.79871
  1383.0     0.000723    1031.74939   1331.37305
  1422.0     0.000703    1031.60132   1414.37354
  1474.0     0.000678    1031.45276   1482.54456
  1562.0     0.000640    1031.30396   1522.54919
  1549.0     0.000646    1031.15479   1541.91016
  1655.0     0.000604    1031.00513   1574.79504
  1759.0     0.000569    1030.85510   1675.49060
  1934.0     0.000517    1030.70459   1898.06323
  2273.0     0.000440    1030.55371   2267.58545
  2855.0     0.0003503   1030.40247   2751.61255
  3196.0     0.0003129   1030.25073   3244.80127
  3684.0     0.0002714   1030.09863   3592.98364
  3552.0     0.0002815   1029.94592   3643.24902
  3371.0     0.0002966   1029.79297   3400.54272
  3024.0     0.0003307   1029.63940   3002.01563
  2583.0     0.000387    1029.48535   2589.51050
  2251.0     0.000444    1029.33093   2238.47827
  1957.0     0.000511    1029.17590   1970.22095
  1798.0     0.000556    1029.02051   1774.43445
  1714.0     0.000583    1028.86450   1623.21997
  1557.0     0.000642    1028.70801   1493.03845
  1387.0     0.000721    1028.55115   1378.93945
  1277.0     0.000783    1028.39355   1285.72644
  1211.0     0.000826    1028.23560   1217.14771
  1175.0     0.000851    1028.07703   1171.43250
  1125.0     0.000889    1027.91785   1143.91858
  1098.0     0.000911    1027.75830   1126.56396
  1129.0     0.000886    1027.59814   1120.44678
  1136.0     0.000880    1027.43738   1121.04858
  1112.0     0.000899    1027.27600   1129.47400
  1108.0     0.000903    1027.11414   1150.25488
  1206.0     0.000829    1026.95166   1190.14673
  1297.0     0.000771    1026.78857   1257.14880
  1366.0     0.000732    1026.62488   1354.78271
  1515.0     0.000660    1026.46069   1475.63770
  1610.0     0.000621    1026.29590   1596.55554
  1680.0     0.000595    1026.13037   1680.97925
  1703.0     0.000587    1025.96423   1694.01367
  1589.0     0.000629    1025.79761   1631.79260
  1493.0     0.000670    1025.63025   1528.86243
  1491.0     0.000671    1025.46228   1431.65930
  1425.0     0.000702    1025.29358   1384.57275
  1501.0     0.000666    1025.12439   1402.26697
  1540.0     0.000649    1024.95447   1512.79578
  1657.0     0.000604    1024.78381   1728.57373
  2054.0     0.000487    1024.61255   2041.12598
  2462.0     0.000406    1024.44067   2405.07422
  2745.0     0.000364    1024.26807   2732.01465
  2990.0     0.0003344   1024.09485   2912.57031
  2870.0     0.0003484   1023.92084   2879.21680
  2634.0     0.000380    1023.74615   2658.09839
  2359.0     0.000424    1023.57080   2332.59570
  2007.0     0.000498    1023.39471   1997.55017
  1676.0     0.000597    1023.21790   1719.68579
  1475.0     0.000678    1023.04041   1524.43250
  1357.0     0.000737    1022.86218   1407.30554
  1340.0     0.000746    1022.68323   1351.43481
  1325.0     0.000755    1022.50354   1340.99084
  1397.0     0.000716    1022.32306   1369.78503
  1445.0     0.000692    1022.14191   1449.08484
  1620.0     0.000617    1021.95996   1617.28528
  1861.0     0.000537    1021.77728   1947.25317
  2520.0     0.000397    1021.59381   2543.08057
  3506.0     0.0002852   1021.40961   3506.72949
  4697.0     0.0002129   1021.22461   4867.37451
  6408.0     0.0001561   1021.03888   6491.43359
  8120.0     0.0001232   1020.85229   8026.45947
  8894.0     0.0001124   1020.66492   8964.95410
  8951.0     0.0001117   1020.47681   8879.57227
  7832.0     0.0001277   1020.28790   7779.91650
  6255.0     0.0001599   1020.09814   6153.25293
  4537.0     0.0002204   1019.90765   4532.07129
  3239.0     0.0003087   1019.71631   3232.13818
  2366.0     0.000423    1019.52411   2347.91943
  1866.0     0.000536    1019.33118   1819.83179
  1591.0     0.000629    1019.13733   1535.60571
  1416.0     0.000706    1018.94275   1390.37463
  1305.0     0.000766    1018.74719   1314.70166
  1285.0     0.000778    1018.55096   1272.00000
  1227.0     0.000815    1018.35382   1246.47754
  1219.0     0.000820    1018.15576   1233.11292
  1233.0     0.000811    1017.95691   1232.11316
  1247.0     0.000802    1017.75720   1245.97217
  1242.0     0.000805    1017.55664   1276.85156
  1286.0     0.000778    1017.35522   1323.31458
  1391.0     0.000719    1017.15289   1375.53198
  1446.0     0.000692    1016.94971   1421.54602
  1385.0     0.000722    1016.74561   1441.48669
  1473.0     0.000679    1016.54071   1426.79822
  1344.0     0.000744    1016.33484   1388.93762
  1333.0     0.000750    1016.12811   1352.17957
  1332.0     0.000751    1015.92053   1340.47864
  1372.0     0.000729    1015.71198   1373.95886
  1456.0     0.000687    1015.50250   1472.32458
  1675.0     0.000597    1015.29218   1632.52930
  1808.0     0.000553    1015.08093   1846.54761
  2064.0     0.000484    1014.86884   2075.41406
  2236.0     0.000447    1014.65576   2256.00122
  2319.0     0.000431    1014.44171   2325.54858
  2303.0     0.000434    1014.22681   2269.06250
  2216.0     0.000451    1014.01093   2151.05957
  2133.0     0.000469    1013.79413   2075.40259
  2169.0     0.000461    1013.57635   2141.41162
  2513.0     0.000398    1013.35773   2436.46875
  3161.0     0.0003164   1013.13812   3033.10791
  4018.0     0.0002489   1012.91754   3975.44287
  5151.0     0.0001941   1012.69604   5246.44824
  6566.0     0.0001523   1012.47351   6730.94922
  8143.0     0.0001228   1012.25012   8198.05469
  8956.0     0.0001117   1012.02576   9312.69922
  9638.0     0.0001038   1011.80035   9690.01660
  9134.0     0.0001095   1011.57397   9100.99219
  7899.0     0.0001266   1011.34674   7737.01709
  6031.0     0.0001658   1011.11847   6078.41992
  4565.0     0.0002191   1010.88922   4534.68945
  3402.0     0.0002939   1010.65894   3318.19653
  2661.0     0.000376    1010.42773   2474.59521
  2103.0     0.000476    1010.19556   1946.78516
  1681.0     0.000595    1009.96234   1639.81567
  1527.0     0.000655    1009.72809   1466.18298
  1330.0     0.000752    1009.49298   1366.29431
  1323.0     0.000756    1009.25677   1304.86829
  1264.0     0.000791    1009.01959   1264.02112
  1210.0     0.000826    1008.78143   1235.04810
  1190.0     0.000840    1008.54218   1213.68335
  1159.0     0.000863    1008.30200   1197.59363
  1154.0     0.000867    1008.06073   1185.55884
  1172.0     0.000853    1007.81848   1169.78967
  1166.0     0.000858    1007.57526   1164.23181
  1184.0     0.000845    1007.33093   1161.40662
  1135.0     0.000881    1007.08569   1161.81421
  1132.0     0.000883    1006.83936   1164.95117
  1182.0     0.000846    1006.59198   1172.35107
  1153.0     0.000867    1006.34357   1186.72961
  1227.0     0.000815    1006.09412   1214.23804
  1276.0     0.000784    1005.84369   1267.25024
  1354.0     0.000739    1005.59216   1367.04846
  1544.0     0.000648    1005.33960   1543.38196
  1811.0     0.000552    1005.08606   1826.69019
  2201.0     0.000454    1004.83142   2230.68311
  2668.0     0.000375    1004.57574   2728.85425
  3159.0     0.0003166   1004.31903   3235.37671
  3639.0     0.0002748   1004.06122   3609.77466
  3705.0     0.0002699   1003.80237   3708.13696
  3580.0     0.0002793   1003.54248   3482.08618
  3067.0     0.0003261   1003.28156   3034.91992
  2494.0     0.000401    1003.01953   2525.17993
  2121.0     0.000471    1002.75647   2072.90576
  1728.0     0.000579    1002.49237   1735.79675
  1481.0     0.000675    1002.22717   1520.18323
  1371.0     0.000729    1001.96088   1403.03162
  1343.0     0.000745    1001.69348   1354.55127
  1300.0     0.000769    1001.42511   1353.41687
  1344.0     0.000744    1001.15564   1394.62280
  1492.0     0.000670    1000.88507   1494.70313
  1716.0     0.000583    1000.61346   1697.31592
  2135.0     0.000468    1000.34076   2077.97974
  2777.0     0.000360    1000.06696   2721.61694
  3779.0     0.0002646   999.79205    3699.44727
  4904.0     0.0002039   999.51611    4996.02393
  6415.0     0.0001559   999.23907    6445.31152
  7822.0     0.0001278   998.96094    7704.30615
  8251.0     0.0001212   998.68176    8335.12207
  8155.0     0.0001226   998.40149    8041.19043
  7097.0     0.0001409   998.12006    6945.78125
  5402.0     0.0001851   997.83765    5498.73779
  4067.0     0.0002459   997.55402    4119.93359
  3020.0     0.0003311   997.26941    3040.79321
  2336.0     0.000428    996.98358    2324.47632
  1913.0     0.000523    996.69672    1918.75525
  1714.0     0.000583    996.40875    1725.61987
  1599.0     0.000625    996.11975    1648.29834
  1595.0     0.000627    995.82959    1614.06812
  1602.0     0.000624    995.53839    1578.91553
  1416.0     0.000706    995.24597    1528.26147
  1429.0     0.000700    994.95258    1473.39954
  1436.0     0.000696    994.65802    1433.10632
  1380.0     0.000725    994.36230    1418.12659
  1398.0     0.000715    994.06555    1423.86328
  1429.0     0.000700    993.76776    1431.10803
  1476.0     0.000678    993.46875    1437.02881
  1442.0     0.000693    993.16864    1430.38562
  1364.0     0.000733    992.86743    1425.17554
  1504.0     0.000665    992.56512    1437.39551
  1541.0     0.000649    992.26172    1475.56860
  1524.0     0.000656    991.95721    1530.72876
  1632.0     0.000613    991.65155    1575.60815
  1691.0     0.000591    991.34479    1578.74438
  1573.0     0.000636    991.03705    1527.42297
  1441.0     0.000694    990.72803    1440.23157
  1316.0     0.000760    990.41797    1347.81982
  1297.0     0.000771    990.10675    1270.99500
  1188.0     0.000842    989.79443    1217.48657
  1147.0     0.000872    989.48102    1185.36401
  1128.0     0.000887    989.16644    1170.33972
  1154.0     0.000867    988.85083    1172.22388
  1194.0     0.000838    988.53412    1197.01294
  1280.0     0.000781    988.21619    1254.87256
  1371.0     0.000729    987.89722    1355.01135
  1494.0     0.000669    987.57709    1497.42065
  1659.0     0.000603    987.25592    1663.97156
  1811.0     0.000552    986.93353    1814.53333
  1847.0     0.000541    986.61011    1896.97437
  1839.0     0.000544    986.28552    1877.24341
  1823.0     0.000549    985.95990    1775.77893
  1669.0     0.000599    985.63306    1658.75256
  1685.0     0.000593    985.30511    1597.62598
  1645.0     0.000608    984.97614    1652.75134
  1913.0     0.000523    984.64594    1868.31714
  2225.0     0.000449    984.31470    2259.73584
  2801.0     0.000357    983.98230    2792.03735
  3338.0     0.0002996   983.64880    3355.78467
  3832.0     0.0002610   983.31415    3773.35889
  4040.0     0.0002475   982.97852    3867.64600
  3671.0     0.0002724   982.64166    3578.02417
  3028.0     0.0003303   982.30371    3037.74146
  2334.0     0.000428    981.96460    2446.42432
  1980.0     0.000505    981.62439    1942.71240
  1558.0     0.000642    981.28314    1582.49121
  1446.0     0.000692    980.94073    1359.50085
  1225.0     0.000816    980.59717    1237.07190
  1206.0     0.000829    980.25262    1175.62915
  1142.0     0.000876    979.90686    1146.58521
  1107.0     0.000903    979.56000    1134.14465
  1093.0     0.000915    979.21204    1131.86255
  1117.0     0.000895    978.86298    1139.20117
  1168.0     0.000856    978.51282    1159.77478
  1224.0     0.000817    978.16150    1200.55664
  1293.0     0.000773    977.80908    1270.54431
  1377.0     0.000726    977.45563    1377.79639
  1524.0     0.000656    977.10107    1525.47656
  1709.0     0.000585    976.74530    1706.72461
  1803.0     0.000555    976.38855    1900.75073
  2050.0     0.000488    976.03058    2098.06323
  2302.0     0.000434    975.67157    2286.91089
  2505.0     0.000399    975.31146    2484.09766
  2692.0     0.000371    974.95020    2702.87378
  2926.0     0.0003418   974.58789    2916.07495
  3061.0     0.0003267   974.22449    3059.21484
  3082.0     0.0003245   973.85999    3071.22046
  2917.0     0.0003428   973.49438    2940.67358
  2768.0     0.000361    973.12769    2730.91064
  2656.0     0.000377    972.75983    2541.13550
  2497.0     0.000400    972.39093    2442.87354
  2492.0     0.000401    972.02094    2460.76416
  2645.0     0.000378    971.64990    2580.11890
  2770.0     0.000361    971.27777    2753.22974
  2924.0     0.0003420   970.90454    2915.43848
  2973.0     0.0003364   970.53015    3007.26343
  2816.0     0.000355    970.15479    2969.38647
  2722.0     0.000367    969.77826    2757.19531
  2365.0     0.000423    969.40063    2414.94629
  2072.0     0.000483    969.02191    2050.65674
  1778.0     0.000562    968.64215    1742.12122
  1615.0     0.000619    968.26141    1518.03271
  1428.0     0.000700    967.87952    1376.86816
  1326.0     0.000754    967.49652    1302.53918
  1295.0     0.000772    967.11243    1274.00696
  1317.0     0.000759    966.72729    1270.32068
  1285.0     0.000778    966.34106    1273.00000
  1255.0     0.000797    965.95380    1266.82837
  1271.0     0.000787    965.56549    1246.76672
  1212.0     0.000825    965.17603    1219.28137
  1198.0     0.000835    964.78564    1189.83582
  1144.0     0.000874    964.39410    1168.99329
  1184.0     0.000845    964.00153    1159.51929
  1152.0     0.000868    963.60785    1159.47424
  1179.0     0.000848    963.21313    1161.88782
  1219.0     0.000820    962.81732    1158.80994
  1155.0     0.000866    962.42053    1147.64844
  1157.0     0.000864    962.02264    1135.22888
  1186.0     0.000843    961.62384    1127.01672
  1139.0     0.000878    961.22382    1136.23120
  1184.0     0.000845    960.82281    1174.07239
  1218.0     0.000821    960.42072    1251.25000
  1353.0     0.000739    960.01764    1371.93884
  1473.0     0.000679    959.61346    1538.01331
  1798.0     0.000556    959.20831    1726.62488
  1910.0     0.000524    958.80206    1897.50964
  2027.0     0.000493    958.39490    1997.10059
  1984.0     0.000504    957.98657    1985.51917
  1916.0     0.000522    957.57733    1874.34888
  1768.0     0.000566    957.16699    1722.11121
  1548.0     0.000646    956.75562    1586.22937
  1427.0     0.000701    956.34320    1495.41089
  1462.0     0.000684    955.92975    1449.44836
  1438.0     0.000695    955.51538    1419.06042
  1426.0     0.000701    955.09991    1377.71594
  1306.0     0.000766    954.68353    1312.69849
  1233.0     0.000811    954.26605    1235.41138
  1221.0     0.000819    953.84753    1162.33362
  1049.0     0.000953    953.42804    1104.02979
  1152.0     0.000868    953.00757    1063.61145
  1091.0     0.000917    952.58606    1038.77637
  1113.0     0.000898    952.16357    1024.95544
  1028.0     0.000973    951.74011    1017.87384
  1081.0     0.000925    951.31567    1014.66986
  1001.0     0.000999    950.89020    1013.81952
  1022.0     0.000978    950.46375    1014.48535
  1050.0     0.000952    950.03632    1016.21106
  1114.0     0.000898    949.60785    1018.46088
  1002.0     0.000998    949.17841    1020.63812
  1024.0     0.000977    948.74805    1021.88037
  1052.0     0.000951    948.31665    1023.35583
  1021.0     0.000979    947.88440    1025.25867
  1050.0     0.000952    947.45105    1028.88550
  1044.0     0.000958    947.01678    1033.59094
  1075.0     0.000930    946.58148    1040.40637
  1040.0     0.000962    946.14532    1049.96094
  1116.0     0.000896    945.70813    1063.64832
  1081.0     0.000925    945.27002    1084.89490
  1142.0     0.000876    944.83093    1121.49060
  1214.0     0.000824    944.39087    1189.06702
  1312.0     0.000762    943.94995    1314.03418
  1547.0     0.000646    943.50806    1531.40820
  1790.0     0.000559    943.06512    1872.49451
  2287.0     0.000437    942.62134    2341.32983
  2802.0     0.000357    942.17657    2886.36938
  3338.0     0.0002996   941.73090    3385.79565
  3679.0     0.0002718   941.28430    3669.95801
  3618.0     0.0002764   940.83673    3612.15088
  3238.0     0.0003088   940.38837    3246.97290
  2760.0     0.000362    939.93896    2748.29102
  2299.0     0.000435    939.48865    2292.66138
  1961.0     0.000510    939.03741    1973.58569
  1917.0     0.000522    938.58527    1827.75842
  1758.0     0.000569    938.13226    1836.28821
  1950.0     0.000513    937.67828    1951.07300
  2100.0     0.000476    937.22345    2112.54028
  2214.0     0.000452    936.76776    2265.77783
  2330.0     0.000429    936.31110    2378.41431
  2438.0     0.000410    935.85358    2449.65625
  2503.0     0.000400    935.39514    2509.43628
  2623.0     0.000381    934.93579    2620.07397
  2829.0     0.000353    934.47559    2833.27075
  3070.0     0.0003257   934.01453    3177.49902
  3681.0     0.0002717   933.55255    3635.02246
  4147.0     0.0002411   933.08972    4118.94482
  4502.0     0.0002221   932.62610    4467.26563
  4505.0     0.0002220   932.16156    4515.31299
  4418.0     0.0002263   931.69611    4204.14600
  3712.0     0.0002694   931.22986    3640.05322
  2964.0     0.0003374   930.76263    2999.48901
  2326.0     0.000430    930.29468    2419.59741
  1916.0     0.000522    929.82581    1971.04565
  1664.0     0.000601    929.35614    1670.85535
  1577.0     0.000634    928.88568    1505.69458
  1459.0     0.000685    928.41431    1456.96106
  1567.0     0.000638    927.94214    1519.10876
  1754.0     0.000570    927.46906    1706.19312
  2025.0     0.000494    926.99518    2046.46240
  2540.0     0.000394    926.52051    2553.09106
  3059.0     0.0003269   926.04498    3197.15991
  3946.0     0.0002534   925.56866    3879.39429
  4394.0     0.0002276   925.09161    4425.45410
  4674.0     0.0002139   924.61365    4637.42041
  4429.0     0.0002258   924.13489    4418.70313
  3883.0     0.0002575   923.65533    3864.11768
  3131.0     0.0003194   923.17499    3173.99438
  2410.0     0.000415    922.69385    2521.72021
  2011.0     0.000497    922.21191    2003.72205
  1622.0     0.000617    921.72919    1645.45605
  1415.0     0.000707    921.24561    1426.50183
  1308.0     0.000765    920.76141    1307.82983
  1181.0     0.000847    920.27637    1251.47717
  1257.0     0.000796    919.79053    1229.86560
  1242.0     0.000805    919.30396    1228.44714
  1225.0     0.000816    918.81659    1246.31384
  1253.0     0.000798    918.32843    1294.32129
  1385.0     0.000722    917.83960    1387.41321
  1487.0     0.000672    917.34991    1533.49524
  1679.0     0.000596    916.85962    1722.40845
  1971.0     0.000507    916.36853    1918.24780
  2086.0     0.000479    915.87665    2062.05933
  2070.0     0.000483    915.38409    2095.23022
  2085.0     0.000480    914.89069    2000.90247
  1841.0     0.000543    914.39667    1822.89941
  1654.0     0.000605    913.90186    1627.51392
  1421.0     0.000704    913.40637    1461.53076
  1342.0     0.000745    912.91022    1343.78711
  1295.0     0.000772    912.41333    1272.73157
  1107.0     0.000903    911.91565    1238.19922
  1294.0     0.000773    911.41736    1233.29395
  1297.0     0.000771    910.91827    1254.71655
  1307.0     0.000765    910.41858    1315.83325
  1463.0     0.000684    909.91815    1445.27039
  1674.0     0.000597    909.41699    1692.05969
  2151.0     0.000465    908.91522    2121.59180
  2896.0     0.0003453   908.41284    2795.31372
  3681.0     0.0002717   907.90973    3731.58691
  4906.0     0.0002038   907.40588    4857.58350
  6187.0     0.0001616   906.90143    5972.54443
  6965.0     0.0001436   906.39624    6757.05273
  6838.0     0.0001462   905.89044    6896.27881
  6390.0     0.0001565   905.38403    6316.78369
  5235.0     0.0001910   904.87689    5275.43652
  4099.0     0.0002440   904.36926    4129.19971
  3237.0     0.0003089   903.86090    3132.80029
  2497.0     0.000400    903.35187    2407.03491
  1968.0     0.000508    902.84222    1974.08875
  1717.0     0.000582    902.33191    1800.08459
  1843.0     0.000543    901.82104    1836.59082
  1952.0     0.000512    901.30951    2042.28894
  2217.0     0.000451    900.79742    2368.78857
  2450.0     0.000408    900.28479    2750.53906
  2968.0     0.0003369   899.77142    3086.84351
  3261.0     0.0003067   899.25745    3250.49390
  3205.0     0.0003120   898.74298    3156.59229
  2992.0     0.0003342   898.22784    2841.28345
  2655.0     0.000377    897.71210    2431.11597
  2181.0     0.000459    897.19580    2032.76440
  1792.0     0.000558    896.67896    1711.96838
  1517.0     0.000659    896.16150    1492.66589
  1397.0     0.000716    895.64362    1367.05615
  1335.0     0.000749    895.12500    1308.48914
  1350.0     0.000741    894.60590    1283.48584
  1268.0     0.000789    894.08618    1261.60962
  1218.0     0.000821    893.56598    1225.12939
  1152.0     0.000868    893.04517    1174.36877
  1091.0     0.000917    892.52386    1119.21558
  1053.0     0.000950    892.00195    1069.31616
  1017.0     0.000983    891.47968    1029.71802
  1038.0     0.000963    890.95673    1002.34656
  1019.0     0.000981    890.43335    983.32739
  940.0      0.001064    889.90936    968.70758
  960.0      0.001042    889.38489    960.04510
  938.0      0.001066    888.85992    954.40558
  977.0      0.001024    888.33441    950.23425
  954.0      0.001048    887.80841    947.55585
  1021.0     0.000979    887.28210    945.25757
  900.0      0.001111    886.75513    943.39020
  958.0      0.001044    886.22766    942.08411
  972.0      0.001029    885.69971    941.32532
  930.0      0.001075    885.17133    941.12634
  953.0      0.001049    884.64246    941.52374
  928.0      0.001078    884.11310    942.80707
  923.0      0.001083    883.58325    946.58295
  931.0      0.001074    883.05304    949.38672
  971.0      0.001030    882.52246    953.36322
  977.0      0.001024    881.99127    959.01489
  981.0      0.001019    881.45966    967.26215
  966.0      0.001035    880.92761    980.26874
  1017.0     0.000983    880.39514    1002.48285
  1067.0     0.000937    879.86224    1041.67859
  1156.0     0.000865    879.32892    1112.61658
  1193.0     0.000838    878.79523    1232.61633
  1366.0     0.000732    878.26117    1419.03491
  1567.0     0.000638    877.72662    1678.99756
  1876.0     0.000533    877.19165    1997.52063
  2203.0     0.000454    876.65631    2327.53174
  2521.0     0.000397    876.12054    2585.67554
  2779.0     0.000360    875.58441    2674.32397
  2605.0     0.000384    875.04791    2553.04761
  2430.0     0.000412    874.51099    2283.77124
  1963.0     0.000509    873.97382    1969.80286
  1844.0     0.000542    873.43622    1692.09656
  1559.0     0.000641    872.89819    1493.56995
  1426.0     0.000701    872.35980    1382.85742
  1372.0     0.000729    871.82111    1341.64294
  1343.0     0.000745    871.28204    1335.43726
  1259.0     0.000794    870.74268    1326.61438
  1235.0     0.000810    870.20294    1290.79956
  1165.0     0.000858    869.66278    1222.81238
  1148.0     0.000871    869.12250    1147.50891
  1089.0     0.000918    868.58179    1076.61951
  997.0      0.001003    868.04071    1019.92505
  987.0      0.001013    867.49939    980.03650
  962.0      0.001040    866.95770    954.73224
  844.0      0.001185    866.41571    939.86365
  923.0      0.001083    865.87341    931.50995
  919.0      0.001088    865.33081    926.91003
  941.0      0.001063    864.78809    924.47876
  922.0      0.001085    864.24493    923.45117
  924.0      0.001082    863.70154    923.52539
  904.0      0.001106    863.15784    924.62457
  942.0      0.001062    862.61389    926.76923
  854.0      0.001171    862.06964    928.20251
  915.0      0.001093    861.52515    932.74286
  899.0      0.001112    860.98047    938.80377
  927.0      0.001079    860.43555    947.15070
  953.0      0.001049    859.89032    959.62201
  984.0      0.001016    859.34485    979.78931
  1030.0     0.000971    858.79913    1013.31140
  1036.0     0.000965    858.25323    1067.96008
  1167.0     0.000857    857.70709    1151.88354
  1305.0     0.000766    857.16071    1272.12195
  1428.0     0.000700    856.61414    1430.87244
  1600.0     0.000625    856.06738    1621.70923
  1726.0     0.000579    855.52045    1826.16870
  1986.0     0.000504    854.97327    2025.28027
  2117.0     0.000472    854.42590    2195.68140
  2280.0     0.000439    853.87836    2304.63770
  2365.0     0.000423    853.33063    2330.78760
  2392.0     0.000418    852.78265    2293.11938
  2370.0     0.000422    852.23456    2247.63989
  2284.0     0.000438    851.68634    2232.35962
  2336.0     0.000428    851.13800    2246.47217
  2285.0     0.000438    850.58942    2258.96826
  2199.0     0.000455    850.04071    2242.94116
  2271.0     0.000440    849.49182    2219.17896
  2258.0     0.000443    848.94281    2257.07568
  2409.0     0.000415    848.39368    2424.31519
  2662.0     0.000376    847.84436    2746.83691
  3241.0     0.0003085   847.29492    3180.19214
  3584.0     0.0002790   846.74554    3603.19946
  3857.0     0.0002593   846.19592    3847.36646
  3780.0     0.0002646   845.64612    3779.95166
  3538.0     0.0002826   845.09631    3404.21094
  2808.0     0.000356    844.54633    2858.58765
  2270.0     0.000441    843.99628    2299.39844
  1751.0     0.000571    843.44617    1827.05383
  1505.0     0.000664    842.89594    1480.69385
  1325.0     0.000755    842.34564    1254.37366
  1075.0     0.000930    841.79535    1119.33008
  1067.0     0.000937    841.24493    1043.41125
  967.0      0.001034    840.69446    1001.83246
  951.0      0.001052    840.14386    979.53992
  978.0      0.001022    839.59326    969.07568
  961.0      0.001041    839.04260    967.43073
  925.0      0.001081    838.49188    973.45459
  936.0      0.001068    837.94116    984.54584
  954.0      0.001048    837.39050    1001.70337
  954.0      0.001048    836.83972    1020.15045
  1033.0     0.000968    836.28888    1036.17346
  997.0      0.001003    835.73804    1046.05090
  986.0      0.001014    835.18719    1047.18188
  996.0      0.001004    834.63635    1041.17249
  1042.0     0.000960    834.08551    1033.38196
  993.0      0.001007    833.53467    1027.70947
  1037.0     0.000964    832.98389    1023.52100
  1013.0     0.000987    832.43311    1016.95605
  999.0      0.001001    831.88232    1002.55206
  1013.0     0.000987    831.33154    980.38788
  935.0      0.001070    830.78082    955.20013
  922.0      0.001085    830.23004    931.88483
  934.0      0.001071    829.67938    913.32239
  940.0      0.001064    829.12878    900.42975
  891.0      0.001122    828.57819    892.73566
  868.0      0.001152    828.02783    889.13013
  864.0      0.001157    827.47736    888.52789
  835.0      0.001198    826.92694    890.21814
  834.0      0.001199    826.37665    893.93268
  925.0      0.001081    825.82642    899.73608
  865.0      0.001156    825.27631    908.02539
  918.0      0.001089    824.72620    919.65961
  926.0      0.001080    824.17627    936.34729
  969.0      0.001032    823.62646    961.19836
  949.0      0.001054    823.07672    999.36407
  1021.0     0.000979    822.52704    1058.14673
  1094.0     0.000914    821.97748    1145.37878
  1183.0     0.000845    821.42804    1266.08362
  1369.0     0.000730    820.87872    1418.58545
  1482.0     0.000675    820.32959    1592.24194
  1632.0     0.000613    819.78052    1770.70947
  1827.0     0.000547    819.23175    1935.86462
  2018.0     0.000496    818.68298    2059.69604
  2086.0     0.000479    818.13434    2101.16016
  2146.0     0.000466    817.58588    2035.90674
  1964.0     0.000509    817.03760    1886.89124
  1821.0     0.000549    816.48950    1699.03613
  1629.0     0.000614    815.94147    1515.16296
  1405.0     0.000712    815.39374    1365.16284
  1247.0     0.000802    814.84613    1271.79675
  1214.0     0.000824    814.29883    1246.76721
  1355.0     0.000738    813.75159    1298.42297
  1386.0     0.000722    813.20459    1430.77954
  1553.0     0.000644    812.65771    1639.39172
  1840.0     0.000543    812.11108    1905.13782
  2174.0     0.000460    811.56470    2192.01978
  2483.0     0.000403    811.01849    2450.83716
  2606.0     0.000384    810.47253    2659.10132
  2873.0     0.0003481   809.92688    2849.92310
  2918.0     0.0003427   809.38135    3063.57104
  3249.0     0.0003078   808.83612    3289.73047
  3286.0     0.0003043   808.29108    3455.26904
  3474.0     0.0002879   807.74628    3455.44995
  3220.0     0.0003106   807.20172    3250.04858
  2981.0     0.0003355   806.65747    2890.98438
  2633.0     0.000380    806.11346    2467.60986
  2171.0     0.000461    805.56982    2052.50122
  1792.0     0.000558    805.02637    1693.89600
  1609.0     0.000622    804.48315    1415.80591
  1324.0     0.000755    803.94025    1219.28943
  1159.0     0.000863    803.39758    1090.58972
  1080.0     0.000926    802.85529    1010.97070
  994.0      0.001006    802.31323    963.05975
  1027.0     0.000974    801.77148    934.30225
  962.0      0.001040    801.23010    916.86639
  891.0      0.001122    800.68909    906.69324
  924.0      0.001082    800.14832    902.29962
  880.0      0.001136    799.60779    903.84088
  853.0      0.001172    799.06769    912.57184
  953.0      0.001049    798.52789    930.44464
  934.0      0.001071    797.98840    959.47327
  981.0      0.001019    797.44928    1000.56543
  990.0      0.001010    796.91052    1052.31909
  1131.0     0.000884    796.37213    1108.66516
  1111.0     0.000900    795.83411    1159.61926
  1104.0     0.000906    795.29639    1193.10693
  1165.0     0.000858    794.75903    1195.86011
  1119.0     0.000894    794.22211    1161.33081
  1107.0     0.000903    793.68549    1099.59595
  1034.0     0.000967    793.14929    1029.87109
  1018.0     0.000982    792.61346    967.39758
  947.0      0.001056    792.07819    920.38208
  897.0      0.001115    791.54315    891.09045
  924.0      0.001082    791.00854    877.91730
  844.0      0.001185    790.47430    877.56976
  823.0      0.001215    789.94049    886.29059
  793.0      0.001261    789.40717    901.10925
  904.0      0.001106    788.87415    915.00946
  924.0      0.001082    788.34161    923.38696
  913.0      0.001095    787.80951    921.57739
  872.0      0.001147    787.27795    909.37561
  844.0      0.001185    786.74677    891.03632
  884.0      0.001131    786.21594    871.53674
  908.0      0.001101    785.68561    854.28394
  828.0      0.001208    785.15576    840.94275
  866.0      0.001155    784.62634    831.59595
  790.0      0.001266    784.09741    825.65167
  825.0      0.001212    783.56891    823.20026
  806.0      0.001241    783.04102    821.39667
  817.0      0.001224    782.51349    820.56201
  802.0      0.001247    781.98651    820.29077
  872.0      0.001147    781.45996    820.44727
  821.0      0.001218    780.93390    821.07703
  797.0      0.001255    780.40839    822.29492
  844.0      0.001185    779.88330    824.24951
  833.0      0.001200    779.35876    827.15314
  853.0      0.001172    778.83484    831.38202
  854.0      0.001171    778.31134    839.28955
  918.0      0.001089    777.78839    849.24170
  948.0      0.001055    777.26593    865.67828
  894.0      0.001119    776.74402    893.50739
  921.0      0.001086    776.22260    939.99243
  980.0      0.001020    775.70184    1014.03235
  1068.0     0.000936    775.18152    1123.75171
  1181.0     0.000847    774.66180    1272.37878
  1383.0     0.000723    774.14270    1453.37756
  1600.0     0.000625    773.62408    1646.11292
  1874.0     0.000534    773.10596    1813.11670
  1828.0     0.000547    772.58850    1905.01318
  1913.0     0.000523    772.07159    1886.23474
  1813.0     0.000552    771.55524    1770.72754
  1730.0     0.000578    771.03955    1605.98779
  1540.0     0.000649    770.52435    1440.18054
  1356.0     0.000737    770.00989    1304.21362
  1298.0     0.000770    769.49591    1210.66223
  1200.0     0.000833    768.98254    1156.97852
  1180.0     0.000847    768.46979    1132.08398
  1167.0     0.000857    767.95764    1124.01575
  1122.0     0.000891    767.44604    1121.42603
  1152.0     0.000868    766.93518    1113.33313
  1116.0     0.000896    766.42487    1092.69031
  1085.0     0.000922    765.91534    1058.97998
  1071.0     0.000934    765.40625    1017.16998
  1051.0     0.000951    764.89789    975.58051
  944.0      0.001059    764.39020    936.68750
  918.0      0.001089    763.88306    902.39673
  920.0      0.001087    763.37659    878.86786
  851.0      0.001175    762.87079    862.32513
  903.0      0.001107    762.36566    853.10687
  856.0      0.001168    761.86121    851.29639
  878.0      0.001139    761.35748    857.98822
  836.0      0.001196    760.85437    875.34515
  863.0      0.001159    760.35199    905.80829
  937.0      0.001067    759.85016    950.45227
  1015.0     0.000985    759.34906    1007.00385
  1102.0     0.000907    758.84869    1068.33484
  1106.0     0.000904    758.34900    1122.40430
  1223.0     0.000818    757.85004    1157.40295
  1159.0     0.000863    757.35181    1175.42664
  1231.0     0.000812    756.85425    1198.25916
  1254.0     0.000797    756.35742    1255.04773
  1256.0     0.000796    755.86127    1368.47400
  1475.0     0.000678    755.36584    1545.25549
  1713.0     0.000584    754.87109    1767.29980
  1924.0     0.000520    754.37714    1985.64282
  2115.0     0.000473    753.88391    2125.25464
  2174.0     0.000460    753.39148    2117.78857
  1958.0     0.000511    752.89978    1962.74292
  1802.0     0.000555    752.40875    1725.21509
  1542.0     0.000649    751.91852    1477.10400
  1311.0     0.000763    751.42896    1264.76563
  1197.0     0.000835    750.94025    1107.87817
  1069.0     0.000935    750.45227    1006.06512
  921.0      0.001086    749.96503    948.06305
  944.0      0.001059    749.47858    919.89618
  938.0      0.001066    748.99304    910.80847
  946.0      0.001057    748.50818    915.00812
  900.0      0.001111    748.02405    932.27509
  953.0      0.001049    747.54071    968.63593
  1049.0     0.000953    747.05817    1037.64014
  1091.0     0.000917    746.57648    1160.83191
  1363.0     0.000734    746.09552    1364.54785
  1571.0     0.000637    745.61542    1670.48547
  1961.0     0.000510    745.13617    2082.22290
  2450.0     0.000408    744.65771    2568.87866
  2939.0     0.0003403   744.17999    3051.51953
  3366.0     0.0002971   743.70313    3413.90601
  3615.0     0.0002766   743.22711    3563.18896
  3602.0     0.0002776   742.75189    3509.02490
  3394.0     0.0002946   742.27747    3322.20288
  3080.0     0.0003247   741.80396    3048.19873
  2771.0     0.000361    741.33130    2706.50366
  2379.0     0.000420    740.85950    2329.37744
  2012.0     0.000497    740.38843    1965.29321
  1786.0     0.000560    739.91827    1650.54626
  1475.0     0.000678    739.44897    1399.38354
  1212.0     0.000825    738.98053    1213.75476
  1181.0     0.000847    738.51294    1086.24927
  1077.0     0.000929    738.04620    1004.82440
  955.0      0.001047    737.58032    956.58112
  927.0      0.001079    737.11542    930.68677
  934.0      0.001071    736.65137    919.93945
  926.0      0.001080    736.18811    921.34216
  936.0      0.001068    735.72583    936.55750
  1006.0     0.000994    735.26434    972.83228
  1025.0     0.000976    734.80377    1043.99133
  1128.0     0.000887    734.34412    1169.85999
  1266.0     0.000790    733.88538    1371.88525
  1534.0     0.000652    733.42761    1663.87817
  1891.0     0.000529    732.97064    2039.84119
  2345.0     0.000426    732.51465    2462.16309
  2756.0     0.000363    732.05951    2852.90723
  3023.0     0.0003308   731.60529    3111.40479
  3154.0     0.0003171   731.15204    3171.44873
  3020.0     0.0003311   730.69965    3056.85938
  2825.0     0.000354    730.24823    2827.92163
  2533.0     0.000395    729.79785    2520.60083
  2228.0     0.000449    729.34827    2166.72876
  1899.0     0.000527    728.89966    1819.93054
  1610.0     0.000621    728.45197    1526.23828
  1355.0     0.000738    728.00525    1305.06836
  1200.0     0.000833    727.55945    1153.69995
  1022.0     0.000978    727.11462    1056.57947
  1068.0     0.000936    726.67078    994.51910
  980.0      0.001020    726.22784    952.24268
  942.0      0.001062    725.78601    921.72821
  890.0      0.001124    725.34497    899.59241
  888.0      0.001126    724.90497    884.25348
  885.0      0.001130    724.46594    874.79224
  879.0      0.001138    724.02789    870.31909
  929.0      0.001076    723.59082    871.86621
  889.0      0.001125    723.15472    881.94049
  903.0      0.001107    722.71960    903.72552
  930.0      0.001075    722.28558    938.73206
  976.0      0.001025    721.85242    984.85852
  976.0      0.001025    721.42035    1035.02917
  1064.0     0.000940    720.98920    1076.87646
  1101.0     0.000908    720.55908    1096.78015
  1111.0     0.000900    720.12994    1090.74377
  1113.0     0.000898    719.70184    1068.84216
  1018.0     0.000982    719.27472    1045.07471
  1020.0     0.000980    718.84869    1029.69983
  1026.0     0.000975    718.42371    1028.39917
  1021.0     0.000979    717.99963    1041.93774
  1047.0     0.000955    717.57660    1069.89624
  1076.0     0.000929    717.15460    1104.92639
  1100.0     0.000909    716.73370    1140.32190
  1173.0     0.000853    716.31372    1177.35095
  1177.0     0.000850    715.89484    1230.35376
  1218.0     0.000821    715.47705    1317.12146
  1394.0     0.000717    715.06030    1447.29492
  1492.0     0.000670    714.64453    1612.70642
  1708.0     0.000585    714.22980    1783.86145
  1844.0     0.000542    713.81616    1912.08887
  1915.0     0.000522    713.40356    1951.93652
  2014.0     0.000497    712.99207    1902.35522
  1852.0     0.000540    712.58154    1810.20667
  1783.0     0.000561    712.17212    1731.87927
  1677.0     0.000596    711.76385    1705.66296
  1733.0     0.000577    711.35657    1744.24792
  1822.0     0.000549    710.95044    1829.68689
  1878.0     0.000532    710.54529    1920.81421
  1976.0     0.000506    710.14117    1974.64392
  2034.0     0.000492    709.73822    1964.08301
  1954.0     0.000512    709.33636    1884.94043
  1789.0     0.000559    708.93555    1759.57996
  1674.0     0.000597    708.53595    1619.05054
  1436.0     0.000696    708.13727    1486.25879
  1358.0     0.000736    707.73975    1377.05908
  1302.0     0.000768    707.34332    1303.57043
  1205.0     0.000830    706.94800    1266.24463
  1253.0     0.000798    706.55377    1249.84729
  1142.0     0.000876    706.16064    1224.81165
  1140.0     0.000877    705.76868    1166.15808
  1083.0     0.000923    705.37775    1084.83105
  964.0      0.001037    704.98798    1001.18225
  939.0      0.001065    704.59930    930.79468
  863.0      0.001159    704.21179    879.98883
  834.0      0.001199    703.82532    850.06055
  920.0      0.001087    703.44000    840.37402
  885.0      0.001130    703.05585    850.11041
  861.0      0.001161    702.67279    878.28894
  857.0      0.001167    702.29083    921.94482
  1041.0     0.000961    701.91016    974.42731
  987.0      0.001013    701.53046    1023.57843
  995.0      0.001005    701.15192    1052.92029
  1014.0     0.000986    700.77454    1048.96399
  1067.0     0.000937    700.39825    1016.84149
  989.0      0.001011    700.02319    973.74750
  1010.0     0.000990    699.64929    935.47449
  879.0      0.001138    699.27643    911.02563
  927.0      0.001079    698.90485    902.77454
  927.0      0.001079    698.53436    907.71002
  974.0      0.001027    698.16504    919.73175
  943.0      0.001060    697.79688    933.05194
  1035.0     0.000966    697.42981    944.55542
  950.0      0.001053    697.06396    953.73907
  990.0      0.001010    696.69928    958.51105
  1019.0     0.000981    696.33575    957.06702
  964.0      0.001037    695.97339    950.56287
  937.0      0.001067    695.61224    940.17432
  991.0      0.001009    695.25226    924.61743
  979.0      0.001021    694.89343    903.16223
  889.0      0.001125    694.53577    878.97015
  884.0      0.001131    694.17926    857.26215
  810.0      0.001235    693.82397    841.85083
  804.0      0.001244    693.46985    832.77747
  857.0      0.001167    693.11694    830.79132
  835.0      0.001198    692.76526    831.30023
  806.0      0.001241    692.41467    831.47437
  862.0      0.001160    692.06537    831.73407
  858.0      0.001166    691.71722    838.66162
  855.0      0.001170    691.37018    859.88580
  943.0      0.001060    691.02441    901.82935
  968.0      0.001033    690.67987    961.88275
  982.0      0.001018    690.33649    1033.18286
  1117.0     0.000895    689.99438    1098.89136
  1156.0     0.000865    689.65344    1136.31921
  1174.0     0.000852    689.31366    1130.56506
  1067.0     0.000937    688.97510    1092.14136
  1086.0     0.000921    688.63776    1048.32190
  941.0      0.001063    688.30164    1024.31067
  1002.0     0.000998    687.96674    1034.71082
  1101.0     0.000908    687.63300    1080.99243
  1104.0     0.000906    687.30054    1150.74451
  1213.0     0.000824    686.96936    1219.34729
  1165.0     0.000858    686.63928    1255.20068
  1270.0     0.000787    686.31049    1238.89746
  1256.0     0.000796    685.98291    1175.50745
  1205.0     0.000830    685.65649    1085.54871
  1042.0     0.000960    685.33136    991.63965
  935.0      0.001070    685.00739    909.68250
  840.0      0.001190    684.68469    846.70551
  820.0      0.001220    684.36334    803.47870
  792.0      0.001263    684.04309    776.75049
  803.0      0.001245    683.72412    762.07404
  725.0      0.001379    683.40631    755.36139
  739.0      0.001353    683.08984    753.44910
  804.0      0.001244    682.77454    754.10455
  806.0      0.001241    682.46051    755.95490
  774.0      0.001292    682.14771    759.32745
  803.0      0.001245    681.83618    766.12396
  832.0      0.001202    681.52582    779.91241
  761.0      0.001314    681.21674    805.33972
  790.0      0.001266    680.90894    847.13989
  868.0      0.001152    680.60236    908.78888
  1038.0     0.000963    680.29706    990.06805
  1079.0     0.000927    679.99292    1084.77588
  1171.0     0.000854    679.69012    1179.07092
  1221.0     0.000819    679.38855    1251.73132
  1236.0     0.000809    679.08826    1280.63293
  1308.0     0.000765    678.78925    1261.75586
  1209.0     0.000827    678.49139    1209.26489
  1161.0     0.000861    678.19482    1142.44592
  1137.0     0.000880    677.89954    1075.03223
  1054.0     0.000949    677.60553    1016.29126
  1017.0     0.000983    677.31268    977.06787
  906.0      0.001104    677.02118    963.04285
  1018.0     0.000982    676.73102    977.43451
  1035.0     0.000966    676.44202    1020.47070
  1070.0     0.000935    676.15424    1089.72461
  1151.0     0.000869    675.86780    1181.60815
  1231.0     0.000812    675.58258    1291.81116
  1345.0     0.000743    675.29871    1411.07031
  1519.0     0.000658    675.01599    1524.58936
  1632.0     0.000613    674.73462    1623.26050
  1712.0     0.000584    674.45459    1705.31677
  1736.0     0.000576    674.17566    1762.43433
  1773.0     0.000564    673.89813    1774.36072
  1701.0     0.000588    673.62177    1726.00757
  1607.0     0.000622    673.34674    1628.64661
  1469.0     0.000681    673.07300    1514.23816
  1374.0     0.000728    672.80054    1412.29504
  1296.0     0.000772    672.52930    1337.61206
  1265.0     0.000791    672.25934    1287.71106
  1217.0     0.000822    671.99072    1245.39587
  1250.0     0.000800    671.72333    1190.64929
  1111.0     0.000900    671.45721    1119.70715
  1153.0     0.000867    671.19238    1044.14783
  995.0      0.001005    670.92883    977.39117
  954.0      0.001048    670.66656    927.20453
  906.0      0.001104    670.40552    895.39429
  880.0      0.001136    670.14587    879.48584
  917.0      0.001091    669.88745    875.47229
  858.0      0.001166    669.63031    881.44550
  901.0      0.001110    669.37445    901.52850
  992.0      0.001008    669.11987    943.98181
  970.0      0.001031    668.86652    1019.61383
  1103.0     0.000907    668.61450    1138.65649
  1330.0     0.000752    668.36377    1307.17114
  1494.0     0.000669    668.11432    1522.62268
  1738.0     0.000575    667.86621    1769.23535
  1916.0     0.000522    667.61932    2017.14868
  2187.0     0.000457    667.37372    2233.08228
  2347.0     0.000426    667.12939    2392.11304
  2512.0     0.000398    666.88635    2470.57764
  2505.0     0.000399    666.64459    2448.06470
  2377.0     0.000421    666.40417    2332.11157
  2173.0     0.000460    666.16498    2161.54932
  1972.0     0.000507    665.92706    1974.04639
  1770.0     0.000565    665.69055    1787.58801
  1672.0     0.000598    665.45526    1606.09705
  1551.0     0.000645    665.22119    1437.74829
  1462.0     0.000684    664.98846    1297.95386
  1264.0     0.000791    664.75702    1199.34375
  1160.0     0.000862    664.52686    1144.84460
  1124.0     0.000890    664.29797    1127.89441
  1154.0     0.000867    664.07037    1133.58142
  1174.0     0.000852    663.84412    1140.89868
  1156.0     0.000865    663.61908    1130.66406
  1105.0     0.000905    663.39532    1097.15527
  1082.0     0.000924    663.17291    1047.08093
  1038.0     0.000963    662.95178    990.81824
  979.0      0.001021    662.73187    933.45416
  918.0      0.001089    662.51331    880.35638
  808.0      0.001238    662.29602    836.49554
  799.0      0.001252    662.08002    803.26581
  745.0      0.001342    661.86530    781.33289
  794.0      0.001259    661.65186    769.56073
  802.0      0.001247    661.43976    765.44458
  738.0      0.001355    661.22888    766.20880
  795.0      0.001258    661.01929    768.47955
  771.0      0.001297    660.81097    769.65900
  775.0      0.001290    660.60394    769.30231
  766.0      0.001305    660.39819    768.10669
  798.0      0.001253    660.19385    765.95038
  763.0      0.001311    659.99066    761.57605
  765.0      0.001307    659.78876    754.23828
  790.0      0.001266    659.58820    745.07410
  700.0      0.001429    659.38885    736.19818
  727.0      0.001376    659.19086    730.29541
  723.0      0.001383    658.99408    729.12866
  725.0      0.001379    658.79858    733.58862
  757.0      0.001321    658.60449    743.25092
  709.0      0.001410    658.41156    757.09772
  762.0      0.001312    658.21991    772.05121
  796.0      0.001256    658.02954    784.58173
  785.0      0.001274    657.84045    792.22089
  770.0      0.001299    657.65265    795.54437
  816.0      0.001225    657.46619    796.53101
  759.0      0.001318    657.28094    797.24036
  789.0      0.001267    657.09698    800.13428
  755.0      0.001325    656.91431    807.66101
  774.0      0.001292    656.73285    820.86078
  841.0      0.001189    656.55273    836.95740
  857.0      0.001167    656.37384    849.32959
  873.0      0.001145    656.19623    849.83972
  837.0      0.001195    656.01990    834.84430
  857.0      0.001167    655.84485    808.45569
  798.0      0.001253    655.67102    778.28625
  739.0      0.001353    655.49854    750.21228
  727.0      0.001376    655.32727    727.46936
  719.0      0.001391    655.15735    710.76031
  723.0      0.001383    654.98859    700.74011
  732.0      0.001366    654.82111    695.75592
  703.0      0.001422    654.65491    695.16504
  718.0      0.001393    654.48999    699.04272
  717.0      0.001395    654.32629    707.78400
  679.0      0.001473    654.16394    722.66254
  714.0      0.001401    654.00281    744.81805
  742.0      0.001348    653.84290    774.08881
  838.0      0.001193    653.68427    806.27228
  803.0      0.001245    653.52686    835.73187
  848.0      0.001179    653.37073    853.68451
  835.0      0.001198    653.21588    853.02649
  791.0      0.001264    653.06219    835.62823
  791.0      0.001264    652.90991    809.55487
  735.0      0.001361    652.75879    783.19775
  765.0      0.001307    652.60895    762.33350
  761.0      0.001314    652.46027    750.20508
  792.0      0.001263    652.31293    748.05621
  748.0      0.001337    652.16675    756.12360
  755.0      0.001325    652.02191    774.56873
  825.0      0.001212    651.87823    804.24945
  834.0      0.001199    651.73584    847.00427
  892.0      0.001121    651.59473    905.06396
  888.0      0.001126    651.45477    981.41650
  991.0      0.001009    651.31610    1077.38171
  1169.0     0.000855    651.17865    1191.81824
  1232.0     0.000812    651.04242    1315.53320
  1437.0     0.000696    650.90741    1431.63306
  1507.0     0.000664    650.77368    1508.71851
  1471.0     0.000680    650.64117    1520.79407
  1387.0     0.000721    650.50989    1467.04968
  1323.0     0.000756    650.37982    1369.37976
  1281.0     0.000781    650.25098    1251.10046
  1123.0     0.000890    650.12335    1130.97388
  1060.0     0.000943    649.99695    1024.46436
  960.0      0.001042    649.87177    942.01190
  944.0      0.001059    649.74780    888.45618
  901.0      0.001110    649.62506    865.88971
  828.0      0.001208    649.50354    876.44287
  878.0      0.001139    649.38324    922.77606
  973.0      0.001028    649.26416    1007.41302
  1101.0     0.000908    649.14624    1128.03564
  1268.0     0.000789    649.02960    1274.46899
  1374.0     0.000728    648.91406    1425.05603
  1508.0     0.000663    648.79980    1547.67664
  1619.0     0.000618    648.68671    1608.13831
  1600.0     0.000625    648.57483    1589.80566
  1530.0     0.000654    648.46417    1505.94214
  1400.0     0.000714    648.35474    1384.93042
  1259.0     0.000794    648.24646    1252.10461
  1182.0     0.000846    648.13934    1127.69055
  1037.0     0.000964    648.03345    1027.20544
  989.0      0.001011    647.92871    958.84479
  941.0      0.001063    647.82520    924.19647
  912.0      0.001096    647.72284    919.03705
  946.0      0.001057    647.62170    937.47668
  1034.0     0.000967    647.52173    970.60870
  988.0      0.001012    647.42291    1007.94092
  1005.0     0.000995    647.32532    1037.58435
  1016.0     0.000984    647.22882    1051.10254
  1027.0     0.000974    647.13361    1048.58203
  1009.0     0.000991    647.03943    1035.12634
  985.0      0.001015    646.94653    1013.74725
  949.0      0.001054    646.85474    983.94208
  881.0      0.001135    646.76410    947.30463
  903.0      0.001107    646.67468    911.43927
  900.0      0.001111    646.58636    885.85651
  873.0      0.001145    646.49927    877.51453
  916.0      0.001092    646.41327    890.05688
  922.0      0.001085    646.32843    924.33575
  955.0      0.001047    646.24475    978.48920
  1013.0     0.000987    646.16217    1047.32239
  1131.0     0.000884    646.08087    1125.26526
  1199.0     0.000834    646.00061    1207.92102
  1267.0     0.000789    645.92151    1288.06750
  1286.0     0.000778    645.84351    1347.93909
  1372.0     0.000729    645.76666    1360.79651
  1260.0     0.000794    645.69098    1311.80591
  1172.0     0.000853    645.61639    1215.95850
  1142.0     0.000876    645.54297    1105.51941
  1092.0     0.000916    645.47064    1008.10162
  959.0      0.001043    645.39941    939.71625
  879.0      0.001138    645.32935    905.48132
  894.0      0.001119    645.26038    901.38715
  914.0      0.001094    645.19257    916.78186
  921.0      0.001086    645.12579    936.71094
  964.0      0.001037    645.06018    944.98969
  925.0      0.001081    644.99561    931.10480
  911.0      0.001098    644.93225    896.76245
  785.0      0.001274    644.86993    852.00867
  812.0      0.001232    644.80872    806.93561
  762.0      0.001312    644.74854    767.88654
  705.0      0.001418    644.68951    737.98657
  751.0      0.001332    644.63159    717.66296
  676.0      0.001479    644.57471    705.79456
  674.0      0.001484    644.51898    700.74066
  685.0      0.001460    644.46423    701.05609
  710.0      0.001408    644.41064    705.76910
  742.0      0.001348    644.35809    714.30591
  741.0      0.001350    644.30664    726.17963
  728.0      0.001374    644.25623    740.87671
  766.0      0.001305    644.20691    757.88733
  769.0      0.001300    644.15863    776.37170
  749.0      0.001335    644.11145    793.99768
  835.0      0.001198    644.06531    807.92053
  765.0      0.001307    644.02020    814.51154
  745.0      0.001342    643.97614    810.72821
  718.0      0.001393    643.93317    796.86322
  797.0      0.001255    643.89124    776.60181
  723.0      0.001383    643.85034    754.08893
  728.0      0.001374    643.81049    732.81873
  692.0      0.001445    643.77167    714.71185
  730.0      0.001370    643.73383    701.42242
  700.0      0.001429    643.69708    692.40039
  700.0      0.001429    643.66138    687.30420
  705.0      0.001418    643.62665    685.70435
  684.0      0.001462    643.59296    687.78339
  710.0      0.001408    643.56024    694.27301
  740.0      0.001351    643.52856    706.72394
  716.0      0.001397    643.49799    727.11896
  759.0      0.001318    643.46832    757.18152
  771.0      0.001297    643.43964    796.81586
  824.0      0.001214    643.41199    843.57178
  858.0      0.001166    643.38538    890.81268
  959.0      0.001043    643.35974    929.09094
  908.0      0.001101    643.33508    949.67004
  933.0      0.001072    643.31140    951.03705
  873.0      0.001145    643.28870    939.73785
  893.0      0.001120    643.26703    925.68750
  918.0      0.001089    643.24628    919.53278
  952.0      0.001050    643.22650    926.76721
  915.0      0.001093    643.20770    949.94324
  960.0      0.001042    643.18988    991.01276
  1072.0     0.000933    643.17303    1050.05359
  1117.0     0.000895    643.15710    1123.54529
  1242.0     0.000805    643.14215    1202.06714
  1348.0     0.000742    643.12817    1270.18188
  1337.0     0.000748    643.11511    1310.49500
  1347.0     0.000742    643.10303    1311.70544
  1346.0     0.000743    643.09186    1272.02112
  1285.0     0.000778    643.08167    1199.50146
  1111.0     0.000900    643.07239    1107.30383
  1057.0     0.000946    643.06403    1012.59357
  902.0      0.001109    643.05658    926.98218
  859.0      0.001164    643.05005    857.73193
  801.0      0.001248    643.04449    807.37378
  834.0      0.001199    643.03979    774.46344
  761.0      0.001314    643.03607    755.86151
  762.0      0.001312    643.03320    747.60010
  774.0      0.001292    643.03125    745.98743
  778.0      0.001285    643.03021    747.45203
  769.0      0.001300    643.03003    748.48621
  775.0      0.001290    643.03076    746.17120
  751.0      0.001332    643.03241    739.56714
  682.0      0.001466    643.03491    729.93915
  776.0      0.001289    643.03833    719.89557
  682.0      0.001466    643.04260    711.16559
  792.0      0.001263    643.04773    704.90961
  708.0      0.001412    643.05377    701.43573
  692.0      0.001445    643.06067    700.73981
  681.0      0.001468    643.06842    702.45557
  753.0      0.001328    643.07703    705.60272
  706.0      0.001416    643.08649    708.63654
  692.0      0.001445    643.09680    709.84137
  685.0      0.001460    643.10797    708.45563
  706.0      0.001416    643.11993    705.58630
  731.0      0.001368    643.13275    703.58246
  724.0      0.001381    643.14642    704.86292
  682.0      0.001466    643.16089    711.24646
  656.0      0.001524    643.17627    723.49396
  739.0      0.001353    643.19238    740.85217
  742.0      0.001348    643.20935    760.60114
  800.0      0.001250    643.22711    778.27484
  787.0      0.001271    643.24573    787.40015
  806.0      0.001241    643.26508    784.57825
  789.0      0.001267    643.28528    771.96661
  722.0      0.001385    643.30627    755.73328
  702.0      0.001425    643.32806    741.83081
  736.0      0.001359    643.35059    734.40540
  778.0      0.001285    643.37396    735.66046
  779.0      0.001284    643.39807    745.94025
  723.0      0.001383    643.42297    763.85669
  782.0      0.001279    643.44867    786.49280
  789.0      0.001267    643.47510    809.16217
  837.0      0.001195    643.50232    826.67950
  826.0      0.001211    643.53027    833.01202
  813.0      0.001230    643.55902    827.45538
  758.0      0.001319    643.58850    814.67322
  772.0      0.001295    643.61871    802.09753
  837.0      0.001195    643.64966    797.08209
  831.0      0.001203    643.68134    805.91180
  814.0      0.001229    643.71375    833.27783
  880.0      0.001136    643.74695    881.03674
  977.0      0.001024    643.78082    948.21832
  1017.0     0.000983    643.81543    1027.72058
  1133.0     0.000883    643.85071    1107.17822
  1218.0     0.000821    643.88678    1171.79565
  1272.0     0.000786    643.92346    1210.09998
  1300.0     0.000769    643.96094    1217.31299
  1226.0     0.000816    643.99902    1198.85217
  1152.0     0.000868    644.03784    1170.09558
  1102.0     0.000907    644.07739    1146.85962
  1157.0     0.000864    644.11755    1136.02869
  1147.0     0.000872    644.15845    1134.18738
  1174.0     0.000852    644.20001    1129.66016
  1159.0     0.000863    644.24219    1110.46484
  1069.0     0.000935    644.28516    1069.39636
  1006.0     0.000994    644.32867    1009.99731
  991.0      0.001009    644.37286    943.59277
  858.0      0.001166    644.41772    881.69952
  884.0      0.001131    644.46320    831.54749
  815.0      0.001227    644.50940    796.56842
  795.0      0.001258    644.55621    777.47443
  830.0      0.001205    644.60358    773.99500
  793.0      0.001261    644.65167    786.58429
  784.0      0.001276    644.70032    818.07019
  841.0      0.001189    644.74963    873.74988
  968.0      0.001033    644.79950    960.63684
  1037.0     0.000964    644.85004    1084.42627
  1241.0     0.000806    644.90118    1244.81860
  1421.0     0.000704    644.95288    1431.27539
  1619.0     0.000618    645.00525    1619.94238
  1810.0     0.000552    645.05811    1771.15918
  1766.0     0.000566    645.11163    1835.56909
  1781.0     0.000561    645.16571    1784.05481
  1653.0     0.000605    645.22040    1636.95117
  1450.0     0.000690    645.27563    1445.01965
  1232.0     0.000812    645.33148    1254.04285
  1093.0     0.000915    645.38782    1090.62512
  984.0      0.001016    645.44476    965.83325
  907.0      0.001103    645.50220    878.68408
  812.0      0.001232    645.56030    822.24799
  825.0      0.001212    645.61884    788.19202
  766.0      0.001305    645.67798    769.30841
  748.0      0.001337    645.73767    760.46216
  809.0      0.001236    645.79785    758.54504
  775.0      0.001290    645.85852    761.83203
  766.0      0.001305    645.91980    768.95709
  785.0      0.001274    645.98151    777.97736
  794.0      0.001259    646.04382    786.13776
  750.0      0.001333    646.10657    789.30377
  728.0      0.001374    646.16986    785.30219
  770.0      0.001299    646.23364    774.63464
  758.0      0.001319    646.29791    760.62085
  719.0      0.001391    646.36261    746.85565
  740.0      0.001351    646.42786    736.28473
  738.0      0.001355    646.49359    731.33588
  718.0      0.001393    646.55975    734.31232
  786.0      0.001272    646.62640    747.20404
  745.0      0.001342    646.69354    773.42926
  769.0      0.001300    646.76111    814.67365
  899.0      0.001112    646.82916    869.76190
  981.0      0.001019    646.89758    934.87964
  1044.0     0.000958    646.96655    1001.07214
  1153.0     0.000867    647.03589    1054.16797
  1072.0     0.000933    647.10571    1078.26587
  1050.0     0.000952    647.17590    1064.96094
  1003.0     0.000997    647.24658    1021.70764
  978.0      0.001022    647.31763    965.42053
  957.0      0.001045    647.38910    912.37970
  846.0      0.001182    647.46100    873.33923
  887.0      0.001127    647.53333    853.88409
  898.0      0.001114    647.60602    854.22815
  930.0      0.001075    647.67908    870.35730
  926.0      0.001080    647.75256    894.95721
  926.0      0.001080    647.82648    919.22046
  978.0      0.001022    647.90070    936.49762
  917.0      0.001091    647.97534    944.12439
  993.0      0.001007    648.05035    941.60199
  966.0      0.001035    648.12567    930.94586
  981.0      0.001019    648.20135    915.69757
  872.0      0.001147    648.27747    899.60114
  838.0      0.001193    648.35394    886.22906
  884.0      0.001131    648.43073    879.69110
  866.0      0.001155    648.50781    885.07098
  947.0      0.001056    648.58533    907.51575
  934.0      0.001071    648.66309    951.16852
  1036.0     0.000965    648.74121    1018.18829
  1119.0     0.000894    648.81958    1108.05078
  1245.0     0.000803    648.89832    1217.41064
  1267.0     0.000789    648.97742    1337.69397
  1421.0     0.000704    649.05682    1453.25012
  1560.0     0.000641    649.13647    1543.94763
  1641.0     0.000609    649.21643    1592.35498
  1614.0     0.000620    649.29669    1595.09778
  1618.0     0.000618    649.37726    1559.24744
  1466.0     0.000682    649.45807    1492.14795
  1393.0     0.000718    649.53918    1400.29395
  1342.0     0.000745    649.62054    1297.08691
  1247.0     0.000802    649.70221    1199.58386
  1146.0     0.000873    649.78412    1118.74060
  1085.0     0.000922    649.86627    1054.51685
  982.0      0.001018    649.94873    998.76520
  965.0      0.001036    650.03137    945.90979
  922.0      0.001085    650.11432    898.29089
  889.0      0.001125    650.19739    859.36633
  867.0      0.001153    650.28082    828.91162
  781.0      0.001280    650.36444    805.63824
  805.0      0.001242    650.44824    788.41107
  754.0      0.001326    650.53235    776.84210
  796.0      0.001256    650.61664    771.09650
  824.0      0.001214    650.70105    771.65887
  810.0      0.001235    650.78577    779.48090
  781.0      0.001280    650.87067    795.98694
  816.0      0.001225    650.95569    822.98877
  834.0      0.001199    651.04095    862.53888
  867.0      0.001153    651.12640    916.04205
  954.0      0.001048    651.21210    981.95667
  1025.0     0.000976    651.29785    1053.80383
  1102.0     0.000907    651.38385    1118.75513
  1169.0     0.000855    651.46997    1158.78564
  1131.0     0.000884    651.55627    1158.41003
  1138.0     0.000879    651.64276    1116.95081
  1013.0     0.000987    651.72931    1049.11926
  937.0      0.001067    651.81610    973.02332
  897.0      0.001115    651.90302    902.15143
  779.0      0.001284    651.99005    844.15857
  785.0      0.001274    652.07721    801.76001
  765.0      0.001307    652.16449    773.94250
  770.0      0.001299    652.25195    758.19897
  776.0      0.001289    652.33948    750.58496
  757.0      0.001321    652.42712    747.91418
  777.0      0.001287    652.51483    747.86237
  765.0      0.001307    652.60272    750.17987
  782.0      0.001279    652.69061    756.30310
  787.0      0.001271    652.77875    769.59039
  774.0      0.001292    652.86688    794.55518
  814.0      0.001229    652.95508    835.90198
  873.0      0.001145    653.04340    900.11865
  944.0      0.001059    653.13177    989.87695
  1072.0     0.000933    653.22021    1104.46082
  1217.0     0.000822    653.30872    1236.78333
  1430.0     0.000699    653.39728    1371.30408
  1451.0     0.000689    653.48596    1484.90332
  1524.0     0.000656    653.57465    1556.76892
  1651.0     0.000606    653.66339    1581.75684
  1578.0     0.000634    653.75208    1567.67651
  1491.0     0.000671    653.84094    1523.69165
  1500.0     0.000667    653.92981    1458.18909
  1315.0     0.000760    654.01868    1380.04773
  1282.0     0.000780    654.10754    1296.39624
  1252.0     0.000799    654.19647    1210.43506
  1099.0     0.000910    654.28540    1123.00269
  994.0      0.001006    654.37433    1037.00146
  927.0      0.001079    654.46332    958.33447
  844.0      0.001185    654.55225    891.81201
  854.0      0.001171    654.64124    840.56531
  799.0      0.001252    654.73016    805.41010
  780.0      0.001282    654.81909    785.97278
  758.0      0.001319    654.90802    781.47784
  759.0      0.001318    654.99689    791.16644
  762.0      0.001312    655.08575    814.24011
  875.0      0.001143    655.17462    849.08624
  876.0      0.001142    655.26343    892.66852
  939.0      0.001065    655.35217    939.45654
  986.0      0.001014    655.44092    981.78558
  1034.0     0.000967    655.52960    1011.43195
  1060.0     0.000943    655.61823    1021.56909
  986.0      0.001014    655.70679    1009.99725
  955.0      0.001047    655.79529    982.48883
  875.0      0.001143    655.88373    950.21179
  884.0      0.001131    655.97211    923.68225
  894.0      0.001119    656.06049    909.38019
  953.0      0.001049    656.14868    908.88342
  934.0      0.001071    656.23682    918.78595
  931.0      0.001074    656.32483    931.43298
  973.0      0.001028    656.41284    937.50446
  895.0      0.001117    656.50067    930.00610
  873.0      0.001145    656.58850    907.94006
  868.0      0.001152    656.67615    877.30383
  894.0      0.001119    656.76373    847.27496
  805.0      0.001242    656.85120    826.04358
  811.0      0.001233    656.93854    819.24884
  813.0      0.001230    657.02576    830.54797
  841.0      0.001189    657.11285    861.13489
  924.0      0.001082    657.19983    910.38544
  959.0      0.001043    657.28668    974.86615
  987.0      0.001013    657.37341    1047.70154
  1119.0     0.000894    657.46002    1118.69812
  1209.0     0.000827    657.54639    1177.52478
  1180.0     0.000847    657.63269    1217.79370
  1214.0     0.000824    657.71881    1236.37219
  1190.0     0.000840    657.80481    1233.60522
  1212.0     0.000825    657.89056    1209.58276
  1177.0     0.000850    657.97626    1165.38879
  1141.0     0.000876    658.06177    1104.33289
  1000.0     0.001000    658.14703    1033.20007
  949.0      0.001054    658.23224    961.49634
  856.0      0.001168    658.31714    896.22955
  797.0      0.001255    658.40198    841.42358
  764.0      0.001309    658.48657    798.39282
  734.0      0.001362    658.57092    766.73267
  790.0      0.001266    658.65515    745.09607
  723.0      0.001383    658.73920    731.86987
  741.0      0.001350    658.82300    725.34363
  731.0      0.001368    658.90662    725.54205
  764.0      0.001309    658.99005    732.07837
  765.0      0.001307    659.07324    745.25592
  739.0      0.001353    659.15625    765.55145
  779.0      0.001284    659.23895    792.65234
  783.0      0.001277    659.32147    825.07776
  888.0      0.001126    659.40381    859.38586
  879.0      0.001138    659.48590    890.17194
  913.0      0.001095    659.56775    911.77441
  930.0      0.001075    659.64935    920.93121
  871.0      0.001148    659.73077    917.02325
  889.0      0.001125    659.81189    900.26636
  809.0      0.001236    659.89282    872.84454
  880.0      0.001136    659.97339    839.74463
  795.0      0.001258    660.05377    806.44293
  784.0      0.001276    660.13391    777.33154
  750.0      0.001333    660.21381    754.74164
  725.0      0.001379    660.29340    739.56995
  725.0      0.001379    660.37274    731.51166
  742.0      0.001348    660.45184    729.50299
  757.0      0.001321    660.53064    732.94482
  728.0      0.001374    660.60913    740.21869
  776.0      0.001289    660.68738    749.98590
  746.0      0.001340    660.76532    761.03680
  767.0      0.001304    660.84302    772.86609
  807.0      0.001239    660.92041    786.08960
  832.0      0.001202    660.99750    803.60474
  827.0      0.001209    661.07434    828.66034
  879.0      0.001138    661.15082    862.70215
  922.0      0.001085    661.22705    903.80890
  956.0      0.001046    661.30298    945.46088
  990.0      0.001010    661.37854    977.16223
  1000.0     0.001000    661.45380    988.03436
  935.0      0.001070    661.52881    975.84741
  907.0      0.001103    661.60345    950.49628
  920.0      0.001087    661.67786    926.07043
  899.0      0.001112    661.75183    913.66345
  897.0      0.001115    661.82556    918.90430
  923.0      0.001083    661.89893    941.53845
  999.0      0.001001    661.97198    975.55872
  996.0      0.001004    662.04474    1010.34296
  1065.0     0.000939    662.11707    1033.64551
  1016.0     0.000984    662.18915    1033.77625
  1027.0     0.000974    662.26080    1006.77417
  967.0      0.001034    662.33221    959.70447
  887.0      0.001127    662.40326    904.96240
  837.0      0.001195    662.47394    852.45929
  788.0      0.001269    662.54425    807.83295
  773.0      0.001294    662.61426    774.37128
  761.0      0.001314    662.68390    751.73346
  735.0      0.001361    662.75317    738.62006
  750.0      0.001333    662.82208    733.65326
  709.0      0.001410    662.89063    734.30652
  687.0      0.001456    662.95880    739.76135
  717.0      0.001395    663.02667    749.40747
  751.0      0.001332    663.09412    762.08246
  770.0      0.001299    663.16113    777.34979
  804.0      0.001244    663.22791    794.67450
  805.0      0.001242    663.29425    813.62177
  853.0      0.001172    663.36023    833.11633
  838.0      0.001193    663.42578    849.90143
  911.0      0.001098    663.49103    859.28674
  852.0      0.001174    663.55585    856.93262
  866.0      0.001155    663.62030    843.38629
  833.0      0.001200    663.68433    824.45276
  843.0      0.001186    663.74799    807.50415
  817.0      0.001224    663.81128    798.88812
  822.0      0.001217    663.87421    803.30011
  868.0      0.001152    663.93665    823.39221
  899.0      0.001112    663.99878    859.13269
  904.0      0.001106    664.06049    907.06274
  985.0      0.001015    664.12183    959.61353
  1016.0     0.000984    664.18268    1004.93921
  1100.0     0.000909    664.24323    1029.65588
  1091.0     0.000917    664.30328    1025.39136
  1013.0     0.000987    664.36298    994.82611
  980.0      0.001020    664.42230    948.39056
  952.0      0.001050    664.48114    898.42853
  904.0      0.001106    664.53961    854.86951
  837.0      0.001195    664.59772    823.62457
  834.0      0.001199    664.65533    806.84235
  847.0      0.001181    664.71259    804.02051
  792.0      0.001263    664.76935    811.88226
  802.0      0.001247    664.82574    826.35968
  882.0      0.001134    664.88177    842.28186
  882.0      0.001134    664.93732    855.64209
  857.0      0.001167    664.99249    863.14459
  906.0      0.001104    665.04718    864.23987
  847.0      0.001181    665.10150    861.64410
  881.0      0.001135    665.15533    857.96991
  852.0      0.001174    665.20880    856.08881
  893.0      0.001120    665.26178    857.18842
  864.0      0.001157    665.31439    859.87634
  855.0      0.001170    665.36658    860.59277
  877.0      0.001140    665.41833    855.99408
  874.0      0.001144    665.46960    846.02203
  880.0      0.001136    665.52051    833.90771
  835.0      0.001198    665.57098    823.29291
  799.0      0.001252    665.62097    816.43341
  834.0      0.001199    665.67053    814.07800
  807.0      0.001239    665.71967    816.19592
  864.0      0.001157    665.76837    823.28180
  847.0      0.001181    665.81665    836.78693
  830.0      0.001205    665.86450    858.93921
  909.0      0.001100    665.91187    889.82343
  956.0      0.001046    665.95886    927.76208
  1024.0     0.000977    666.00537    968.00452
  1025.0     0.000976    666.05145    1004.20270
  1038.0     0.000963    666.09711    1031.85132
  1036.0     0.000965    666.14227    1050.21497
  1094.0     0.000914    666.18707    1059.13037
  1049.0     0.000953    666.23138    1056.30823
  986.0      0.001014    666.27527    1039.75488
  1075.0     0.000930    666.31866    1009.71838
  951.0      0.001052    666.36169    971.11389
  925.0      0.001081    666.40424    930.94824
  877.0      0.001140    666.44641    894.48535
  808.0      0.001238    666.48804    864.37115
  874.0      0.001144    666.52930    841.95813
  860.0      0.001163    666.57007    828.41632
  833.0      0.001200    666.61047    824.37689
  851.0      0.001175    666.65033    829.15497
  867.0      0.001153    666.68976    840.44666
  858.0      0.001166    666.72882    854.86536
  898.0      0.001114    666.76740    868.60364
  952.0      0.001050    666.80554    879.95306
  969.0      0.001032    666.84320    888.58514
  942.0      0.001062    666.88049    892.89862
  896.0      0.001116    666.91730    889.50421
  939.0      0.001065    666.95367    876.51221
  903.0      0.001107    666.98956    856.80591
  850.0      0.001176    667.02502    836.42242
  859.0      0.001164    667.06006    821.10291
  835.0      0.001198    667.09467    815.10828
  845.0      0.001183    667.12885    821.49744
  855.0      0.001170    667.16260    841.86053
  883.0      0.001133    667.19586    877.11804
  962.0      0.001040    667.22870    926.79437
  975.0      0.001026    667.26117    988.53174
  1087.0     0.000920    667.29309    1057.61047
  1153.0     0.000867    667.32465    1127.39099
  1162.0     0.000861    667.35571    1191.48254
  1231.0     0.000812    667.38635    1244.10547
  1234.0     0.000810    667.41663    1282.46875
  1251.0     0.000799    667.44641    1310.93677
  1305.0     0.000766    667.47577    1340.50122
  1318.0     0.000759    667.50470    1380.53174
  1481.0     0.000675    667.53314    1431.71021
  1468.0     0.000681    667.56128    1484.82629
  1515.0     0.000660    667.58887    1525.04663
  1563.0     0.000640    667.61609    1540.79590
  1472.0     0.000679    667.64288    1528.68909
  1498.0     0.000668    667.66919    1489.55225
  1427.0     0.000701    667.69513    1425.80957
  1283.0     0.000779    667.72064    1345.10620
  1217.0     0.000822    667.74573    1261.11230
  1228.0     0.000814    667.77032    1185.33191
  1081.0     0.000925    667.79462    1124.36572
  1051.0     0.000951    667.81842    1080.78564
  1044.0     0.000958    667.84180    1056.14343
  1098.0     0.000911    667.86475    1051.31348
  1124.0     0.000890    667.88733    1064.68103
  1103.0     0.000907    667.90948    1090.16870
  1111.0     0.000900    667.93121    1116.85950
  1131.0     0.000884    667.95251    1131.37695
  1092.0     0.000916    667.97345    1124.72180
  1077.0     0.000929    667.99396    1098.38892
  1062.0     0.000942    668.01404    1061.99463
  1032.0     0.000969    668.03369    1024.94788
  965.0      0.001036    668.05298    992.87134
  989.0      0.001011    668.07190    966.85010
  946.0      0.001057    668.09033    944.74878
  946.0      0.001057    668.10840    924.19019
  877.0      0.001140    668.12610    905.28632
  879.0      0.001138    668.14331    890.79205
  867.0      0.001153    668.16022    884.57855
  876.0      0.001142    668.17670    890.32141
  857.0      0.001167    668.19281    911.02026
  991.0      0.001009    668.20850    948.90948
  959.0      0.001043    668.22388    1002.23981
  999.0      0.001001    668.23877    1068.19958
  1157.0     0.000864    668.25336    1139.47925
  1209.0     0.000827    668.26752    1204.60278
  1208.0     0.000828    668.28125    1250.13818
  1262.0     0.000792    668.29468    1266.10962
  1220.0     0.000820    668.30768    1249.41248
  1137.0     0.000880    668.32037    1202.72778
  1145.0     0.000873    668.33264    1134.85791
  1001.0     0.000999    668.34460    1058.31812
  956.0      0.001046    668.35614    985.40674
  864.0      0.001157    668.36737    924.40344
  819.0      0.001221    668.37817    879.10217
  823.0      0.001215    668.38861    850.05511
  817.0      0.001224    668.39868    835.90045
  857.0      0.001167    668.40845    834.10791
  865.0      0.001156    668.41785    841.80756
  824.0      0.001214    668.42688    855.43451
  876.0      0.001142    668.43561    870.99237
  876.0      0.001142    668.44391    884.14044
  925.0      0.001081    668.45190    892.04102
  927.0      0.001079    668.45959    895.56903
  899.0      0.001112    668.46686    899.46185
  922.0      0.001085    668.47388    909.64343
  884.0      0.001131    668.48047    930.03394
  998.0      0.001002    668.48682    961.33136
  1026.0     0.000975    668.49280    1000.47601
  1070.0     0.000935    668.49847    1040.18823
  1043.0     0.000959    668.50378    1069.47180
  1048.0     0.000954    668.50873    1077.28943
  1032.0     0.000969    668.51349    1059.98645
  1025.0     0.000976    668.51782    1024.10950
  1024.0     0.000977    668.52191    982.22864
  913.0      0.001095    668.52563    944.64252
  867.0      0.001153    668.52905    917.72388
  900.0      0.001111    668.53217    903.35822
  954.0      0.001048    668.53503    899.23865
  916.0      0.001092    668.53754    899.25232
  932.0      0.001073    668.53973    895.68250
  867.0      0.001153    668.54169    883.39044
  832.0      0.001202    668.54333    862.29242
  836.0      0.001196    668.54474    836.34760
  801.0      0.001248    668.54578    809.58698
  741.0      0.001350    668.54657    784.85437
  746.0      0.001340    668.54706    763.86084
  707.0      0.001414    668.54730    747.46777
  760.0      0.001316    668.54724    735.46173
  688.0      0.001453    668.54694    727.21002
  716.0      0.001397    668.54633    721.60022
  686.0      0.001458    668.54547    717.88141
  691.0      0.001447    668.54437    715.89612
  737.0      0.001357    668.54297    715.61090
  700.0      0.001429    668.54138    717.57306
  718.0      0.001393    668.53949    722.04651
  668.0      0.001497    668.53735    729.12561
  747.0      0.001339    668.53497    738.59912
  718.0      0.001393    668.53235    749.86469
  806.0      0.001241    668.52954    762.15436
  724.0      0.001381    668.52637    774.01434
  766.0      0.001305    668.52307    785.54584
  833.0      0.001200    668.51953    798.02112
  794.0      0.001259    668.51575    815.21655
  863.0      0.001159    668.51172    842.10101
  893.0      0.001120    668.50751    881.78467
  942.0      0.001062    668.50299    936.31989
  977.0      0.001024    668.49835    1003.50616
  1107.0     0.000903    668.49347    1076.29028
  1148.0     0.000871    668.48840    1142.63428
  1175.0     0.000851    668.48309    1187.30640
  1170.0     0.000855    668.47760    1198.73840
  1186.0     0.000843    668.47192    1172.15308
  1084.0     0.000923    668.46606    1114.90649
  972.0      0.001029    668.45996    1042.84863
  922.0      0.001085    668.45367    971.21399
  889.0      0.001125    668.44720    910.18060
  862.0      0.001160    668.44061    864.07269
  881.0      0.001135    668.43378    832.66187
  784.0      0.001276    668.42682    812.40302
  757.0      0.001321    668.41968    799.01270
  788.0      0.001269    668.41235    788.20428
  812.0      0.001232    668.40485    778.07526
  782.0      0.001279    668.39722    768.73645
  777.0      0.001287    668.38947    761.14008
  746.0      0.001340    668.38147    756.37115
  765.0      0.001307    668.37341    755.62366
  775.0      0.001290    668.36511    759.91339
  784.0      0.001276    668.35675    770.84052
  777.0      0.001287    668.34821    790.45508
  856.0      0.001168    668.33954    821.08362
  874.0      0.001144    668.33069    865.65503
  866.0      0.001155    668.32172    926.34015
  981.0      0.001019    668.31274    1005.06653
  1087.0     0.000920    668.30353    1100.19080
  1261.0     0.000793    668.29425    1206.73584
  1333.0     0.000750    668.28479    1314.98071
  1462.0     0.000684    668.27527    1410.64929
  1496.0     0.000668    668.26563    1475.76086
  1479.0     0.000676    668.25592    1494.40869
  1435.0     0.000697    668.24603    1462.58264
  1437.0     0.000696    668.23602    1390.80872
  1297.0     0.000771    668.22601    1296.92383
  1169.0     0.000855    668.21588    1196.21875
  1050.0     0.000952    668.20569    1098.79443
  1007.0     0.000993    668.19537    1011.95282
  922.0      0.001085    668.18500    939.80817
  896.0      0.001116    668.17450    883.77991
  843.0      0.001186    668.16400    842.79816
  818.0      0.001222    668.15338    814.09198
  773.0      0.001294    668.14264    794.19958
  732.0      0.001366    668.13196    779.98468
  769.0      0.001300    668.12109    769.52795
  761.0      0.001314    668.11029    762.26196
  772.0      0.001295    668.09937    758.54193
  775.0      0.001290    668.08838    758.77856
  726.0      0.001377    668.07739    763.32990
  783.0      0.001277    668.06635    772.13599
  848.0      0.001179    668.05524    784.42615
  790.0      0.001266    668.04407    798.46191
  849.0      0.001178    668.03290    811.26300
  864.0      0.001157    668.02173    820.14410
  809.0      0.001236    668.01050    822.64044
  859.0      0.001164    667.99927    818.72070
  821.0      0.001218    667.98798    810.15515
  812.0      0.001232    667.97668    799.31696
  764.0      0.001309    667.96539    788.58051
  768.0      0.001302    667.95410    779.91980
  779.0      0.001284    667.94275    774.49146
  767.0      0.001304    667.93146    772.32953
  770.0      0.001299    667.92010    773.76605
  744.0      0.001344    667.90881    778.31384
  800.0      0.001250    667.89746    786.38342
  854.0      0.001171    667.88617    799.20618
  841.0      0.001189    667.87488    817.49994
  865.0      0.001156    667.86359    841.51770
  881.0      0.001135    667.85236    869.77881
  926.0      0.001080    667.84106    899.09821
  1010.0     0.000990    667.82990    924.09680
  922.0      0.001085    667.81873    939.33075
  933.0      0.001072    667.80756    942.47137
  911.0      0.001098    667.79645    936.35242
  920.0      0.001087    667.78534    925.88739
  929.0      0.001076    667.77429    915.12152
  911.0      0.001098    667.76324    905.45361
  910.0      0.001099    667.75238    896.17328
  910.0      0.001099    667.74139    886.92212
  895.0      0.001117    667.73059    879.45648
  875.0      0.001143    667.71973    877.77258
  942.0      0.001062    667.70905    887.30524
  907.0      0.001103    667.69830    913.72656
  1012.0     0.000988    667.68774    962.80798
  1119.0     0.000894    667.67712    1039.34180
  1268.0     0.000789    667.66663    1145.45776
  1349.0     0.000741    667.65625    1278.46619
  1501.0     0.000666    667.64587    1427.82776
  1594.0     0.000627    667.63562    1571.96130
  1620.0     0.000617    667.62543    1679.96204
  1688.0     0.000592    667.61536    1729.68103
  1727.0     0.000579    667.60529    1728.45764
  1713.0     0.000584    667.59540    1700.07764
  1737.0     0.000576    667.58551    1658.00818
  1631.0     0.000613    667.57574    1601.99011
  1510.0     0.000662    667.56610    1530.07605
  1483.0     0.000674    667.55652    1446.12598
  1359.0     0.000736    667.54706    1356.35181
  1213.0     0.000824    667.53766    1264.83875
  1198.0     0.000835    667.52844    1174.49072
  1023.0     0.000978    667.51929    1089.17712
  958.0      0.001044    667.51025    1013.36108
  926.0      0.001080    667.50128    950.52454
  911.0      0.001098    667.49243    902.16217
  878.0      0.001139    667.48376    868.33984
  908.0      0.001101    667.47516    848.21204
  830.0      0.001205    667.46667    840.33807
  855.0      0.001170    667.45831    842.77234
  883.0      0.001133    667.45013    853.03131
  841.0      0.001189    667.44202    868.03271
  889.0      0.001125    667.43402    884.86414
  934.0      0.001071    667.42621    902.21686
  946.0      0.001057    667.41846    921.30426
  973.0      0.001028    667.41089    942.52985
  993.0      0.001007    667.40344    964.22791
  999.0      0.001001    667.39612    982.18536
  977.0      0.001024    667.38898    991.51727
  920.0      0.001087    667.38196    989.66943
  929.0      0.001076    667.37500    977.38544
  945.0      0.001058    667.36829    957.06787
  955.0      0.001047    667.36169    931.73285
  912.0      0.001096    667.35522    905.02399
  844.0      0.001185    667.34894    881.20642
  791.0      0.001264    667.34271    863.01056
  810.0      0.001235    667.33673    852.98041
  857.0      0.001167    667.33087    852.21155
  865.0      0.001156    667.32520    859.99573
  836.0      0.001196    667.31964    874.32800
  930.0      0.001075    667.31421    890.86670
  887.0      0.001127    667.30896    902.94989
  902.0      0.001109    667.30389    905.58447
  879.0      0.001138    667.29895    895.97803
  856.0      0.001168    667.29419    876.43707
  824.0      0.001214    667.28961    851.11908
  763.0      0.001311    667.28516    823.47754
  778.0      0.001285    667.28088    796.59039
  782.0      0.001279    667.27673    772.59180
  694.0      0.001441    667.27277    752.65314
  697.0      0.001435    667.26898    736.97278
  694.0      0.001441    667.26538    725.18402
  747.0      0.001339    667.26190    716.67462
  709.0      0.001410    667.25861    710.71136
  714.0      0.001401    667.25549    706.84802
  691.0      0.001447    667.25250    704.56641
  703.0      0.001422    667.24976    703.60480
  706.0      0.001416    667.24713    703.88593
  724.0      0.001381    667.24463    705.59137
  652.0      0.001534    667.24237    709.17383
  713.0      0.001403    667.24023    715.37982
  784.0      0.001276    667.23834    725.19800
  746.0      0.001340    667.23651    739.64630
  734.0      0.001362    667.23492    759.56036
  824.0      0.001214    667.23346    785.03241
  889.0      0.001125    667.23224    815.12262
  836.0      0.001196    667.23108    847.45697
  898.0      0.001114    667.23016    878.19318
  979.0      0.001021    667.22937    902.80670
  968.0      0.001033    667.22876    919.29169
  971.0      0.001030    667.22833    930.79303
  917.0      0.001091    667.22809    943.44769
  942.0      0.001062    667.22803    962.86847
  983.0      0.001017    667.22803    991.54651
  1118.0     0.000894    667.22827    1028.04175
  1118.0     0.000894    667.22870    1067.24280
  1198.0     0.000835    667.22919    1102.19299
  1195.0     0.000837    667.22992    1126.89355
  1210.0     0.000826    667.23083    1136.54919
  1125.0     0.000889    667.23187    1127.21533
  1079.0     0.000927    667.23309    1098.34485
  1046.0     0.000956    667.23444    1055.21753
  924.0      0.001082    667.23596    1006.55359
  958.0      0.001044    667.23761    960.12622
  874.0      0.001144    667.23944    920.27069
  851.0      0.001175    667.24146    887.58032
  837.0      0.001195    667.24359    859.61688
  846.0      0.001182    667.24585    834.02942
  782.0      0.001279    667.24835    809.37659
  771.0      0.001297    667.25092    786.44684
  807.0      0.001239    667.25366    766.03094
  762.0      0.001312    667.25653    748.54016
  748.0      0.001337    667.25952    734.08801
  712.0      0.001404    667.26270    722.58997
  689.0      0.001451    667.26599    713.76331
  704.0      0.001420    667.26947    707.18152
  717.0      0.001395    667.27301    702.43530
  676.0      0.001479    667.27679    699.05316
  733.0      0.001364    667.28058    696.74268
  741.0      0.001350    667.28461    695.37964
  655.0      0.001527    667.28870    694.82837
  664.0      0.001506    667.29291    695.10126
  712.0      0.001404    667.29724    696.17859
  696.0      0.001437    667.30170    698.23486
  665.0      0.001504    667.30627    701.19635
  681.0      0.001468    667.31097    705.08069
  662.0      0.001511    667.31580    709.80573
  720.0      0.001389    667.32074    715.16797
  686.0      0.001458    667.32574    720.87964
  749.0      0.001335    667.33087    726.70160
  710.0      0.001408    667.33606    732.51794
  745.0      0.001342    667.34143    737.94971
  713.0      0.001403    667.34686    742.47644
  761.0      0.001314    667.35236    745.83130
  729.0      0.001372    667.35797    747.98865
  786.0      0.001272    667.36371    749.56567
  754.0      0.001326    667.36945    751.32739
  744.0      0.001344    667.37531    753.72290
  757.0      0.001321    667.38123    756.83850
  783.0      0.001277    667.38721    760.58771
  738.0      0.001355    667.39325    764.98132
  752.0      0.001330    667.39935    770.31360
  757.0      0.001321    667.40558    777.30499
  767.0      0.001304    667.41180    787.06989
  808.0      0.001238    667.41815    800.02588
  844.0      0.001185    667.42444    817.60968
  889.0      0.001125    667.43085    838.09619
  847.0      0.001181    667.43726    858.91241
  915.0      0.001093    667.44373    876.77991
  880.0      0.001136    667.45026    889.79620
  861.0      0.001161    667.45673    899.18890
  976.0      0.001025    667.46332    908.20959
  968.0      0.001033    667.46985    919.68390
  964.0      0.001037    667.47650    934.48578
  961.0      0.001041    667.48303    951.02319
  949.0      0.001054    667.48962    966.21240
  1032.0     0.000969    667.49628    977.96173
  1032.0     0.000969    667.50281    986.31958
  1033.0     0.000968    667.50940    991.91193
  970.0      0.001031    667.51599    994.94391
  1002.0     0.000998    667.52258    995.45679
  974.0      0.001027    667.52905    995.69196
  966.0      0.001035    667.53558    1000.93469
  1031.0     0.000970    667.54205    1015.13019
  1027.0     0.000974    667.54846    1039.39404
  1026.0     0.000975    667.55487    1071.38879
  1124.0     0.000890    667.56116    1104.97681
  1158.0     0.000864    667.56744    1130.44653
  1193.0     0.000838    667.57367    1137.64563
  1156.0     0.000865    667.57983    1120.64368
  1055.0     0.000948    667.58588    1081.81372
  963.0      0.001038    667.59192    1029.39526
  914.0      0.001094    667.59784    972.90271
  890.0      0.001124    667.60364    918.25989
  866.0      0.001155    667.60938    870.11731
  786.0      0.001272    667.61499    830.49530
  779.0      0.001284    667.62054    799.91217
  752.0      0.001330    667.62598    777.89966
  750.0      0.001333    667.63129    763.36456
  777.0      0.001287    667.63641    754.93890
  758.0      0.001319    667.64148    751.31042
  747.0      0.001339    667.64636    751.30426
  739.0      0.001353    667.65106    754.24231
  788.0      0.001269    667.65570    759.71954
  794.0      0.001259    667.66016    767.82123
  809.0      0.001236    667.66443    778.10071
  847.0      0.001181    667.66852    789.41382
  785.0      0.001274    667.67249    800.03162
  804.0      0.001244    667.67621    807.87360
  823.0      0.001215    667.67981    811.83075
  806.0      0.001241    667.68317    812.50726
  766.0      0.001305    667.68628    811.28693
  820.0      0.001220    667.68927    808.86554
  832.0      0.001202    667.69196    804.71979
  813.0      0.001230    667.69452    797.73889
  771.0      0.001297    667.69672    787.67706
  803.0      0.001245    667.69879    775.71680
  741.0      0.001350    667.70056    763.62378
  702.0      0.001425    667.70209    752.90143
  732.0      0.001366    667.70337    744.37366
  784.0      0.001276    667.70435    738.13702
  699.0      0.001431    667.70508    733.87323
  711.0      0.001406    667.70551    731.02734
  687.0      0.001456    667.70569    729.22968
  732.0      0.001366    667.70551    728.57733
  732.0      0.001366    667.70508    729.61768
  736.0      0.001359    667.70428    733.23102
  702.0      0.001425    667.70319    740.41022
  762.0      0.001312    667.70172    752.06104
  770.0      0.001299    667.69995    769.37921
  816.0      0.001225    667.69788    793.30225
  884.0      0.001131    667.69537    824.32428
  908.0      0.001101    667.69257    862.27545
  951.0      0.001052    667.68939    906.02094
  986.0      0.001014    667.68579    953.51563
  1054.0     0.000949    667.68182    1002.42908
  1045.0     0.000957    667.67743    1050.68604
  1170.0     0.000855    667.67273    1096.17773
  1151.0     0.000869    667.66754    1135.78101
  1187.0     0.000842    667.66199    1164.74512
  1186.0     0.000843    667.65594    1177.27405
  1147.0     0.000872    667.64948    1169.52637
  1122.0     0.000891    667.64258    1142.52734
  1118.0     0.000894    667.63525    1102.70581
  1020.0     0.000980    667.62744    1058.78943
  1012.0     0.000988    667.61914    1018.07123
  974.0      0.001027    667.61035    984.99066
  994.0      0.001006    667.60114    960.23804
  964.0      0.001037    667.59137    941.53668
  879.0      0.001138    667.58112    924.59119
  881.0      0.001135    667.57037    905.62402
  901.0      0.001110    667.55908    882.28119
  905.0      0.001105    667.54730    855.20679
  798.0      0.001253    667.53491    827.12750
  798.0      0.001253    667.52197    800.73737
  788.0      0.001269    667.50854    777.94244
  761.0      0.001314    667.49451    759.79608
  731.0      0.001368    667.47992    746.41913
  713.0      0.001403    667.46472    737.86371
  770.0      0.001299    667.44897    733.81342
  694.0      0.001441    667.43256    733.89044
  747.0      0.001339    667.41559    737.55902
  734.0      0.001362    667.39795    744.29919
  784.0      0.001276    667.37970    753.42578
  745.0      0.001342    667.36084    763.78162
  816.0      0.001225    667.34131    773.78363
  794.0      0.001259    667.32117    781.75793
  749.0      0.001335    667.30029    786.18512
  766.0      0.001305    667.27881    787.06946
  797.0      0.001255    667.25653    785.35602
  732.0      0.001366    667.23370    782.55786
  806.0      0.001241    667.21008    779.99664
  783.0      0.001277    667.18573    778.49243
  803.0      0.001245    667.16071    778.28955
  800.0      0.001250    667.13495    779.22144
  818.0      0.001222    667.10846    781.24927
  773.0      0.001294    667.08118    785.11371
  755.0      0.001325    667.05322    790.75574
  833.0      0.001200    667.02441    798.39465
  822.0      0.001217    666.99487    807.22296
  843.0      0.001186    666.96454    815.89404
  872.0      0.001147    666.93335    823.32501
  815.0      0.001227    666.90149    829.84436
  860.0      0.001163    666.86871    837.44916
  825.0      0.001212    666.83514    848.77441
  893.0      0.001120    666.80072    865.88354
  917.0      0.001091    666.76550    889.72748
  932.0      0.001073    666.72943    919.79932
  997.0      0.001003    666.69244    954.24927
  964.0      0.001037    666.65466    989.62323
  1050.0     0.000952    666.61597    1021.53827
  1081.0     0.000925    666.57642    1045.91223
  1026.0     0.000975    666.53589    1060.91760
  1012.0     0.000988    666.49457    1068.20862
  1102.0     0.000907    666.45221    1072.87451
  1085.0     0.000922    666.40906    1081.29675
  1053.0     0.000950    666.36487    1099.13647
  1153.0     0.000867    666.31976    1129.98877
  1212.0     0.000825    666.27374    1174.57629
  1314.0     0.000761    666.22668    1230.63159
  1343.0     0.000745    666.17877    1293.06958
  1418.0     0.000705    666.12982    1354.67712
  1402.0     0.000713    666.07990    1407.47986
  1500.0     0.000667    666.02893    1447.00989
  1520.0     0.000658    665.97705    1469.34570
  1450.0     0.000690    665.92407    1471.31128
  1402.0     0.000713    665.87006    1448.89954
  1317.0     0.000759    665.81512    1400.14404
  1179.0     0.000848    665.75903    1329.02942
  1165.0     0.000858    665.70197    1244.87451
  1030.0     0.000971    665.64380    1157.88745
  1005.0     0.000995    665.58466    1076.02295
  911.0      0.001098    665.52435    1003.73645
  896.0      0.001116    665.46301    943.18347
  876.0      0.001142    665.40051    894.57861
  830.0      0.001205    665.33691    857.28247
  792.0      0.001263    665.27234    830.44794
  830.0      0.001205    665.20648    813.23291
  846.0      0.001182    665.13965    804.67224
  867.0      0.001153    665.07153    803.90875
  830.0      0.001205    665.00244    809.94470
  852.0      0.001174    664.93207    821.42804
  927.0      0.001079    664.86060    836.21191
  894.0      0.001119    664.78790    851.22589
  883.0      0.001133    664.71405    862.38782
  885.0      0.001130    664.63910    866.32324
  833.0      0.001200    664.56287    861.84503
  826.0      0.001211    664.48547    850.87836
  857.0      0.001167    664.40686    836.67291
  835.0      0.001198    664.32709    822.34674
  817.0      0.001224    664.24603    810.40448
  807.0      0.001239    664.16370    802.59631
  761.0      0.001314    664.08026    799.73688
  775.0      0.001290    663.99548    801.67096
  831.0      0.001203    663.90948    807.45587
  794.0      0.001259    663.82220    815.84607
  831.0      0.001203    663.73370    825.08081
  824.0      0.001214    663.64392    833.30164
  871.0      0.001148    663.55286    839.53473
  796.0      0.001256    663.46051    843.85010
  902.0      0.001109    663.36682    847.02325
  843.0      0.001186    663.27191    850.11639
  874.0      0.001144    663.17560    854.39319
  788.0      0.001269    663.07806    860.99713
  835.0      0.001198    662.97913    870.36182
  908.0      0.001101    662.87897    881.84290
  854.0      0.001171    662.77740    893.74139
  910.0      0.001099    662.67450    904.11438
  922.0      0.001085    662.57025    912.17865
  958.0      0.001044    662.46466    919.17871
  947.0      0.001056    662.35773    926.37103
  930.0      0.001075    662.24939    933.81158
  948.0      0.001055    662.13971    940.36060
  934.0      0.001071    662.02863    944.34064
  924.0      0.001082    661.91626    944.22394
  974.0      0.001027    661.80243    940.18610
  924.0      0.001082    661.68726    934.43207
  893.0      0.001120    661.57062    928.74091
  937.0      0.001067    661.45258    923.12738
  927.0      0.001079    661.33319    916.41241
  907.0      0.001103    661.21234    908.02191
  930.0      0.001075    661.09015    898.68884
  876.0      0.001142    660.96643    888.92023
  853.0      0.001172    660.84137    878.44226
  842.0      0.001188    660.71490    865.63989
  818.0      0.001222    660.58691    849.05658
  809.0      0.001236    660.45752    828.50531
  818.0      0.001222    660.32666    805.99988
  762.0      0.001312    660.19446    783.91760
  701.0      0.001427    660.06067    763.94232
  718.0      0.001393    659.92554    747.24127
  734.0      0.001362    659.78888    733.92200
  700.0      0.001429    659.65076    723.76215
  755.0      0.001325    659.51123    716.28442
  707.0      0.001414    659.37018    711.10602
  683.0      0.001464    659.22772    707.77911
  717.0      0.001395    659.08368    706.36511
  732.0      0.001366    658.93829    706.89056
  722.0      0.001385    658.79132    709.73615
  697.0      0.001435    658.64294    715.40228
  765.0      0.001307    658.49304    724.59192
  723.0      0.001383    658.34167    738.06854
  789.0      0.001267    658.18884    756.54291
  805.0      0.001242    658.03442    780.45038
  795.0      0.001258    657.87860    809.73157
  861.0      0.001161    657.72125    843.75366
  979.0      0.001021    657.56244    881.23035
  1040.0     0.000962    657.40210    919.65717
  1054.0     0.000949    657.24036    955.79388
  1058.0     0.000945    657.07703    984.70264
  1011.0     0.000989    656.91223    1000.69550
  1046.0     0.000956    656.74591    999.76172
  1013.0     0.000987    656.57806    982.05933
  925.0      0.001081    656.40881    951.93744
  809.0      0.001236    656.23792    915.45245
  829.0      0.001206    656.06567    878.00690
  818.0      0.001222    655.89191    843.43396
  813.0      0.001230    655.71655    814.01416
  801.0      0.001248    655.53979    790.71393
  737.0      0.001357    655.36151    773.56787
  738.0      0.001355    655.18170    762.08740
  806.0      0.001241    655.00037    755.61407
  738.0      0.001355    654.81763    753.37317
  788.0      0.001269    654.63330    754.39148
  753.0      0.001328    654.44763    757.37543
  743.0      0.001346    654.26038    761.00732
  764.0      0.001309    654.07159    763.45898
  739.0      0.001353    653.88141    763.65179
  775.0      0.001290    653.68970    760.65613
  758.0      0.001319    653.49652    754.89587
  711.0      0.001406    653.30182    747.28760
  735.0      0.001361    653.10571    738.89478
  761.0      0.001314    652.90808    731.04584
  721.0      0.001387    652.70905    724.92743
  720.0      0.001389    652.50854    721.66272
  724.0      0.001381    652.30652    722.01208
  704.0      0.001420    652.10309    727.03485
  745.0      0.001342    651.89813    737.24829
  746.0      0.001340    651.69183    753.09503
  768.0      0.001302    651.48395    774.35413
  822.0      0.001217    651.27478    800.09564
  865.0      0.001156    651.06415    827.80060
  893.0      0.001120    650.85199    855.61395
  962.0      0.001040    650.63849    879.46918
  919.0      0.001088    650.42352    895.54486
  938.0      0.001066    650.20715    901.59009
  915.0      0.001093    649.98938    896.91559
  872.0      0.001147    649.77026    883.44385
  817.0      0.001224    649.54962    865.28601
  848.0      0.001179    649.32770    846.85486
  839.0      0.001192    649.10443    831.31378
  878.0      0.001139    648.87970    820.14893
  873.0      0.001145    648.65363    813.24994
  839.0      0.001192    648.42615    809.62421
  821.0      0.001218    648.19739    807.98920
  803.0      0.001245    647.96716    807.10919
  801.0      0.001248    647.73572    805.83954
  784.0      0.001276    647.50287    803.20264
  811.0      0.001233    647.26880    798.98566
  764.0      0.001309    647.03339    793.97272
  741.0      0.001350    646.79657    789.83807
  790.0      0.001266    646.55859    788.18475
  805.0      0.001242    646.31921    789.93597
  793.0      0.001261    646.07861    795.15753
  858.0      0.001166    645.83667    802.87762
  788.0      0.001269    645.59357    811.45978
  809.0      0.001236    645.34918    819.34283
  819.0      0.001221    645.10358    825.48108
  837.0      0.001195    644.85669    829.36102
  834.0      0.001199    644.60864    830.42725
  820.0      0.001220    644.35938    828.27844
  852.0      0.001174    644.10889    823.48242
  826.0      0.001211    643.85724    817.99249
  795.0      0.001258    643.60431    815.03284
  860.0      0.001163    643.35040    818.42560
  815.0      0.001227    643.09528    831.62073
  863.0      0.001159    642.83893    857.25574
  961.0      0.001041    642.58154    895.08936
  945.0      0.001058    642.32300    940.79669
  951.0      0.001052    642.06342    984.40820
  1017.0     0.000983    641.80261    1013.34125
  996.0      0.001004    641.54089    1022.88672
  1017.0     0.000983    641.27795    1017.45117
  953.0      0.001049    641.01410    1001.35126
  947.0      0.001056    640.74921    977.08618
  935.0      0.001070    640.48322    948.38135
  900.0      0.001111    640.21631    920.36078
  878.0      0.001139    639.94830    896.70050
  826.0      0.001211    639.67938    879.38904
  905.0      0.001105    639.40948    868.41681
  878.0      0.001139    639.13867    862.47052
  950.0      0.001053    638.86688    859.22900
  862.0      0.001160    638.59418    855.82544
  854.0      0.001171    638.32062    850.17291
  854.0      0.001171    638.04608    842.03760
  868.0      0.001152    637.77075    833.53772
  870.0      0.001149    637.49451    827.52332
  825.0      0.001212    637.21753    826.97839
  818.0      0.001222    636.93964    834.15546
  852.0      0.001174    636.66095    849.88940
  864.0      0.001157    636.38153    873.10663
  946.0      0.001057    636.10126    900.50745
  965.0      0.001036    635.82031    926.41296
  963.0      0.001038    635.53857    943.82025
  966.0      0.001035    635.25616    947.05811
  895.0      0.001117    634.97302    935.54108
  869.0      0.001151    634.68921    913.69141
  832.0      0.001202    634.40466    887.29755
  855.0      0.001170    634.11963    861.20837
  812.0      0.001232    633.83392    837.77893
  760.0      0.001316    633.54749    817.92822
  782.0      0.001279    633.26062    801.77234
  742.0      0.001348    632.97302    789.34546
  774.0      0.001292    632.68500    780.68048
  754.0      0.001326    632.39636    775.77338
  776.0      0.001289    632.10730    774.50464
  775.0      0.001290    631.81775    776.67603
  813.0      0.001230    631.52765    781.85742
  785.0      0.001274    631.23712    789.26874
  780.0      0.001282    630.94617    797.53992
  837.0      0.001195    630.65485    805.03003
  811.0      0.001233    630.36304    810.27057
  819.0      0.001221    630.07098    812.79602
  820.0      0.001220    629.77844    813.29449
  876.0      0.001142    629.48572    813.04468
  809.0      0.001236    629.19263    812.76532
  786.0      0.001272    628.89923    813.01465
  833.0      0.001200    628.60565    812.30475
  871.0      0.001148    628.31171    808.93341
  764.0      0.001309    628.01764    802.03772
  759.0      0.001318    627.72333    792.01056
  743.0      0.001346    627.42889    779.38000
  725.0      0.001379    627.13428    764.35181
  714.0      0.001401    626.83954    747.34973
  691.0      0.001447    626.54474    729.56842
  643.0      0.001555    626.24982    712.63770
  689.0      0.001451    625.95483    697.81866
  660.0      0.001515    625.65979    685.71808
  702.0      0.001425    625.36481    676.68134
  698.0      0.001433    625.06970    670.46832
  638.0      0.001567    624.77478    667.01843
  649.0      0.001541    624.47992    666.06213
  661.0      0.001513    624.18500    667.57513
  702.0      0.001425    623.89026    671.41425
  717.0      0.001395    623.59564    677.51532
  692.0      0.001445    623.30121    686.01361
  699.0      0.001431    623.00690    696.58679
  702.0      0.001425    622.71283    709.16931
  722.0      0.001385    622.41888    723.44666
  771.0      0.001297    622.12531    739.17529
  774.0      0.001292    621.83209    756.60870
  741.0      0.001350    621.53894    776.46521
  848.0      0.001179    621.24628    799.23413
  828.0      0.001208    620.95386    824.40338
  864.0      0.001157    620.66187    850.03394
  875.0      0.001143    620.37024    872.74567
  903.0      0.001107    620.07910    888.00580
  912.0      0.001096    619.78833    891.90442
  883.0      0.001133    619.49805    882.91663
  834.0      0.001199    619.20831    862.93451
  814.0      0.001229    618.91901    836.07642
  722.0      0.001385    618.63037    807.15674
  736.0      0.001359    618.34222    779.80579
  713.0      0.001403    618.05469    756.52551
  737.0      0.001357    617.76770    738.76874
  717.0      0.001395    617.48151    727.00891
  780.0      0.001282    617.19598    721.07928
  740.0      0.001351    616.91095    720.29645
  695.0      0.001439    616.62683    723.67657
  749.0      0.001335    616.34338    730.16699
  724.0      0.001381    616.06073    738.63983
  778.0      0.001285    615.77881    748.16217
  760.0      0.001316    615.49780    758.02722
  765.0      0.001307    615.21759    767.76337
  785.0      0.001274    614.93829    776.62781
  775.0      0.001290    614.65991    784.45905
  792.0      0.001263    614.38239    792.18359
  797.0      0.001255    614.10583    801.57404
  808.0      0.001238    613.83026    814.12030
  840.0      0.001190    613.55566    830.01300
  950.0      0.001053    613.28210    847.72607
  929.0      0.001076    613.00958    864.27734
  889.0      0.001125    612.73816    875.81842
  815.0      0.001227    612.46783    878.23370
  882.0      0.001134    612.19867    868.75366
  809.0      0.001236    611.93048    847.81604
  763.0      0.001311    611.66364    819.47748
  797.0      0.001255    611.39789    788.58746
  716.0      0.001397    611.13342    759.42639
  727.0      0.001376    610.87012    734.78180
  705.0      0.001418    610.60822    716.25299
  698.0      0.001433    610.34760    704.27197
  665.0      0.001504    610.08813    698.45959
  713.0      0.001403    609.83020    697.75995
  712.0      0.001404    609.57343    700.67596
  704.0      0.001420    609.31818    705.35785
  725.0      0.001379    609.06427    709.92657
  727.0      0.001376    608.81183    712.46655
  707.0      0.001414    608.56085    712.27411
  694.0      0.001441    608.31134    709.63568
  706.0      0.001416    608.06342    705.23401
  690.0      0.001449    607.81689    699.97937
  719.0      0.001391    607.57202    694.82397
  650.0      0.001538    607.32855    690.51654
  669.0      0.001495    607.08685    687.33154
  715.0      0.001399    606.84662    685.01257
  685.0      0.001460    606.60815    682.86853
  676.0      0.001479    606.37122    680.06140
  706.0      0.001416    606.13605    675.94025
  658.0      0.001520    605.90259    670.39758
  698.0      0.001433    605.67078    664.52405
  627.0      0.001595    605.44073    658.88538
  648.0      0.001543    605.21246    654.19507
  643.0      0.001555    604.98596    650.82751
  665.0      0.001504    604.76123    648.96423
  641.0      0.001560    604.53833    648.51581
  635.0      0.001575    604.31738    649.15717
  672.0      0.001488    604.09808    650.45154
  676.0      0.001479    603.88086    651.67444
  643.0      0.001555    603.66534    652.57660
  666.0      0.001502    603.45184    653.29657
  647.0      0.001546    603.24030    654.29791
  704.0      0.001420    603.03064    656.34979
  679.0      0.001473    602.82294    659.98608
  685.0      0.001460    602.61725    665.70032
  650.0      0.001538    602.41364    673.84595
  729.0      0.001372    602.21185    684.62427
  759.0      0.001318    602.01227    698.12067
  725.0      0.001379    601.81464    714.12274
  786.0      0.001272    601.61908    732.09259
  800.0      0.001250    601.42560    750.81842
  697.0      0.001435    601.23425    768.48193
  795.0      0.001258    601.04492    783.24963
  808.0      0.001238    600.85779    793.51019
  828.0      0.001208    600.67279    798.79248
  790.0      0.001266    600.48981    798.20203
  788.0      0.001269    600.30914    791.52948
  762.0      0.001312    600.13055    779.27075
  749.0      0.001335    599.95416    763.80066
  744.0      0.001344    599.77997    747.52863
  728.0      0.001374    599.60797    732.42462
  711.0      0.001406    599.43823    719.80664
  723.0      0.001383    599.27063    709.87598
  698.0      0.001433    599.10535    702.70386
  706.0      0.001416    598.94220    697.85736
  720.0      0.001389    598.78143    694.86749
  670.0      0.001493    598.62280    693.48480
  699.0      0.001431    598.46649    693.68457
  705.0      0.001418    598.31244    695.49152
  651.0      0.001536    598.16071    698.68121
  710.0      0.001408    598.01123    702.71338
  686.0      0.001458    597.86401    707.08368
  691.0      0.001447    597.71918    711.60938
  719.0      0.001391    597.57654    716.54797
  718.0      0.001393    597.43628    722.20898
  789.0      0.001267    597.29828    728.69800
  754.0      0.001326    597.16260    735.76288
  813.0      0.001230    597.02930    742.73871
  775.0      0.001290    596.89825    748.39166
  755.0      0.001325    596.76959    751.14209
  731.0      0.001368    596.64319    749.81897
  722.0      0.001385    596.51917    744.53308
  710.0      0.001408    596.39734    736.77582
  668.0      0.001497    596.27795    728.62610
  718.0      0.001393    596.16083    721.88660
  690.0      0.001449    596.04608    717.68365
  709.0      0.001410    595.93365    716.38983
  751.0      0.001332    595.82343    717.62744
  697.0      0.001435    595.71558    720.32330
  730.0      0.001370    595.61005    722.94714
  713.0      0.001403    595.50684    724.11969
  695.0      0.001439    595.40582    723.09741
  755.0      0.001325    595.30719    720.51514
  702.0      0.001425    595.21082    716.94214
  724.0      0.001381    595.11670    712.77386
  666.0      0.001502    595.02490    708.13434
  691.0      0.001447    594.93530    702.97113
  679.0      0.001473    594.84802    697.06586
  702.0      0.001425    594.76288    690.16510
  655.0      0.001527    594.68005    682.12567
  675.0      0.001481    594.59943    673.20471
  699.0      0.001431    594.52100    664.08765
  645.0      0.001550    594.44476    655.60492
  654.0      0.001529    594.37073    648.44977
  645.0      0.001550    594.29889    643.08521
  644.0      0.001553    594.22913    639.75427
  672.0      0.001488    594.16162    638.51379
  652.0      0.001534    594.09613    639.25513
  656.0      0.001524    594.03284    641.72986
  633.0      0.001580    593.97162    645.57544
  674.0      0.001484    593.91241    650.35437
  693.0      0.001443    593.85535    655.71869
  671.0      0.001490    593.80029    661.71472
  670.0      0.001493    593.74725    668.52704
  687.0      0.001456    593.69617    676.40710
  679.0      0.001473    593.64716    685.33936
  686.0      0.001458    593.60004    694.86572
  696.0      0.001437    593.55493    704.23444
  691.0      0.001447    593.51166    712.50964
  730.0      0.001370    593.47028    718.63141
  719.0      0.001391    593.43085    721.65997
  753.0      0.001328    593.39319    721.46588
  631.0      0.001585    593.35742    719.22211
  722.0      0.001385    593.32336    716.94629
  703.0      0.001422    593.29114    716.61981
  743.0      0.001346    593.26062    719.77246
  741.0      0.001350    593.23187    726.99963
  772.0      0.001295    593.20471    738.24792
  858.0      0.001166    593.17926    752.52844
  818.0      0.001222    593.15546    767.96112
  796.0      0.001256    593.13318    782.01587
  809.0      0.001236    593.11255    792.27509
  820.0      0.001220    593.09338    797.38593
  796.0      0.001256    593.07581    797.27759
  776.0      0.001289    593.05963    792.48383
  733.0      0.001364    593.04486    783.72821
  762.0      0.001312    593.03156    772.27673
  801.0      0.001248    593.01959    760.24689
  699.0      0.001431    593.00897    749.80701
  737.0      0.001357    592.99963    742.30438
  754.0      0.001326    592.99164    738.25403
  763.0      0.001311    592.98480    737.16449
  748.0      0.001337    592.97913    737.89709
  727.0      0.001376    592.97461    739.45160
  748.0      0.001337    592.97125    741.41010
  755.0      0.001325    592.96893    743.54437
  705.0      0.001418    592.96765    745.69305
  745.0      0.001342    592.96741    747.58160
  772.0      0.001295    592.96802    748.79022
  767.0      0.001304    592.96967    748.53528
  757.0      0.001321    592.97211    745.62872
  682.0      0.001466    592.97540    739.35413
  692.0      0.001445    592.97949    730.09473
  735.0      0.001361    592.98425    719.77997
  721.0      0.001387    592.98987    709.92944
  675.0      0.001481    592.99603    701.71643
  701.0      0.001427    593.00287    695.62073
  709.0      0.001410    593.01019    691.40649
  681.0      0.001468    593.01813    688.42419
  744.0      0.001344    593.02655    685.84027
  648.0      0.001543    593.03540    682.97705
  714.0      0.001401    593.04462    679.50952
  702.0      0.001425    593.05420    675.44061
  676.0      0.001479    593.06409    671.22595
  702.0      0.001425    593.07422    667.65216
  726.0      0.001377    593.08459    665.69324
  643.0      0.001555    593.09509    666.28882
  681.0      0.001468    593.10577    670.25214
  684.0      0.001462    593.11652    678.14661
  665.0      0.001504    593.12726    690.21735
  680.0      0.001471    593.13794    706.23535
  823.0      0.001215    593.14862    725.48767
  824.0      0.001214    593.15918    746.60907
  794.0      0.001259    593.16956    767.52606
  824.0      0.001214    593.17975    785.54285
  859.0      0.001164    593.18970    797.87140
  804.0      0.001244    593.19928    802.56683
  799.0      0.001252    593.20856    799.31262
  770.0      0.001299    593.21747    789.39435
  775.0      0.001290    593.22595    774.81531
  717.0      0.001395    593.23389    757.60278
  699.0      0.001431    593.24133    739.42023
  675.0      0.001481    593.24817    721.43933
  687.0      0.001456    593.25446    704.52411
  665.0      0.001504    593.26001    689.15961
  672.0      0.001488    593.26489    675.72546
  644.0      0.001553    593.26898    664.39441
  645.0      0.001550    593.27234    654.99500
  620.0      0.001613    593.27478    647.36963
  603.0      0.001658    593.27637    641.38098
  611.0      0.001637    593.27710    637.05090
  642.0      0.001558    593.27679    634.14008
  659.0      0.001517    593.27551    633.09875
  620.0      0.001613    593.27313    633.80798
  614.0      0.001629    593.26978    636.12195
  640.0      0.001563    593.26520    640.00153
  678.0      0.001475    593.25952    645.11890
  683.0      0.001464    593.25262    651.12958
  689.0      0.001451    593.24451    657.53534
  652.0      0.001534    593.23511    663.49390
  663.0      0.001508    593.22443    668.22528
  643.0      0.001555    593.21246    671.00018
  648.0      0.001543    593.19904    671.51868
  641.0      0.001560    593.18433    670.08533
  651.0      0.001536    593.16815    667.41107
  643.0      0.001555    593.15051    664.17218
  638.0      0.001567    593.13147    660.61127
  659.0      0.001517    593.11084    656.54419
  602.0      0.001661    593.08875    651.87012
  642.0      0.001558    593.06512    646.94708
  643.0      0.001555    593.03992    642.18005
  619.0      0.001616    593.01318    637.78900
  585.0      0.001709    592.98486    633.82562
  669.0      0.001495    592.95490    630.49835
  610.0      0.001639    592.92328    628.07159
  619.0      0.001616    592.89014    626.76471
  637.0      0.001570    592.85529    626.83258
  607.0      0.001647    592.81885    628.38855
  649.0      0.001541    592.78070    631.63110
  614.0      0.001629    592.74103    636.64789
  646.0      0.001548    592.69965    643.36700
  629.0      0.001590    592.65662    651.57471
  679.0      0.001473    592.61200    660.81335
  702.0      0.001425    592.56567    670.46259
  724.0      0.001381    592.51788    679.57355
  735.0      0.001361    592.46838    687.25153
  752.0      0.001330    592.41742    692.90039
  733.0      0.001364    592.36481    696.59509
  704.0      0.001420    592.31073    699.30267
  675.0      0.001481    592.25513    702.51868
  719.0      0.001391    592.19806    708.27991
  756.0      0.001323    592.13953    717.85278
  766.0      0.001305    592.07959    731.91052
  733.0      0.001364    592.01837    750.20050
  772.0      0.001295    591.95581    771.40076
  812.0      0.001232    591.89197    793.07904
  806.0      0.001241    591.82697    811.88501
  836.0      0.001196    591.76074    824.39038
  815.0      0.001227    591.69348    828.24792
  817.0      0.001224    591.62518    823.02637
  810.0      0.001235    591.55597    810.21655
  717.0      0.001395    591.48578    792.67114
  754.0      0.001326    591.41492    773.65424
  721.0      0.001387    591.34320    755.88605
  710.0      0.001408    591.27094    741.07880
  696.0      0.001437    591.19812    730.00531
  736.0      0.001359    591.12488    722.81183
  731.0      0.001368    591.05133    719.27808
  741.0      0.001350    590.97754    718.95245
  739.0      0.001353    590.90363    720.97534
  727.0      0.001376    590.82971    724.01624
  751.0      0.001332    590.75604    726.31110
  679.0      0.001473    590.68256    726.19409
  707.0      0.001414    590.60956    722.81860
  720.0      0.001389    590.53705    716.61707
  717.0      0.001395    590.46527    708.80872
  702.0      0.001425    590.39441    700.58099
  682.0      0.001466    590.32452    692.61755
  688.0      0.001453    590.25592    685.10614
  645.0      0.001550    590.18866    678.03064
  654.0      0.001529    590.12299    671.40607
  627.0      0.001595    590.05908    665.25635
  659.0      0.001517    589.99713    659.54364
  689.0      0.001451    589.93738    654.27936
  648.0      0.001543    589.88000    649.67804
  659.0      0.001517    589.82532    646.10767
  671.0      0.001490    589.77344    643.90289
  639.0      0.001565    589.72467    643.23755
  664.0      0.001506    589.67926    644.07562
  637.0      0.001570    589.63745    646.03955
  644.0      0.001553    589.59955    648.96686
  651.0      0.001536    589.56580    652.25494
  681.0      0.001468    589.53650    655.52081
  724.0      0.001381    589.51196    658.47388
  647.0      0.001546    589.49243    660.76984
  662.0      0.001511    589.47833    661.93030
  622.0      0.001608    589.46991    661.52667
  645.0      0.001550    589.46753    659.51617
  652.0      0.001534    589.47156    656.33740
  645.0      0.001550    589.48230    652.63989
  623.0      0.001605    589.50018    648.98206
  659.0      0.001517    589.52551    645.73090
  668.0      0.001497    589.55884    643.05438
  661.0      0.001513    589.60040    640.96967
  663.0      0.001508    589.65070    639.39923
  602.0      0.001661    589.71014    638.32721
  651.0      0.001536    589.77917    637.84155
  607.0      0.001647    589.85834    638.06189
  644.0      0.001553    589.94800    639.09381
  667.0      0.001499    590.04865    641.03302
  648.0      0.001543    590.16083    643.94623
  618.0      0.001618    590.28503    648.07977
  612.0      0.001634    590.42175    653.64862
  652.0      0.001534    590.57153    660.96295
  694.0      0.001441    590.73499    670.17908
  706.0      0.001416    590.91260    681.47229
  733.0      0.001364    591.10516    694.52185
  747.0      0.001339    591.31293    708.82446
  799.0      0.001252    591.53687    723.78516
  748.0      0.001337    591.77734    738.98694
  756.0      0.001323    592.03522    754.34180
  783.0      0.001277    592.31091    770.01166
  789.0      0.001267    592.60541    786.16736
  830.0      0.001205    592.91913    802.61011
  858.0      0.001166    593.25293    818.49084
  881.0      0.001135    593.60767    832.49310
  932.0      0.001073    593.98383    843.30231
  905.0      0.001105    594.38245    849.89685
  854.0      0.001171    594.80402    851.68738
  846.0      0.001182    595.24976    848.62628
  810.0      0.001235    595.72015    840.87659
  821.0      0.001218    596.21606    829.16156
  794.0      0.001259    596.73877    813.65887
  774.0      0.001292    597.28864    794.96149
  683.0      0.001464    597.86707    774.22266
  729.0      0.001372    598.47449    753.01324
  731.0      0.001368    599.11243    732.88300
  661.0      0.001513    599.78131    715.02924
  676.0     .            .            .
_pd_meas_number_of_points              4250
_pd_proc_number_of_points              4250

loop_
      _refln_index_h
      _refln_index_k
      _refln_index_l
      _pd_refln_phase_id
      _refln_observed_status
      _refln_F_squared_meas
      _refln_F_squared_calc
      _refln_phase_calc
      _refln_d_spacing
      _gsas_i100_meas
   0   2   0  1 o  136820.38  136460.64  180.00   8.29689 100.00
   2   0   0  1 o  18521.717  18535.604  180.00   8.12324  10.15
   2   1   0  1 o  127454.84  127430.77  180.00   7.29593  99.37
   1   1   1  1 o  265.214    372.433     0.00    6.24263   0.61
   2   2   0  1 o  1632.469   1258.873   180.00   5.80442   1.08
   0   2   1  1 o  1991.174   1596.278    0.00    5.52436   1.56
   1   2   1  1 o  1218.823   1200.990   180.00   5.23026   2.01
   2   1   1  1 o  30341.746  30466.639   0.00    5.19690  28.59
   2   3   0  1 o  57420.89   58122.42    0.00    4.57200  20.76
   2   2   1  1 o  607.523    617.180    180.00   4.56810   0.38
   1   3   1  1 o  10152.824  9952.550   180.00   4.27514   8.33
   3   1   1  1 o  1433.121   1363.621    0.00    4.22692   0.70
   0   4   0  1 o  572.559    424.196     0.00    4.14845   0.13
   4   0   0  1 o  94237.66   93344.74   180.00   4.06162  13.85
   4   1   0  1 o  26725.969  26675.434   0.00    3.94516   5.50
   2   3   1  1 o  56376.12   56250.62   180.00   3.89014  31.41
   3   2   1  1 o  54168.91   54279.35   180.00   3.86725  25.37
   0   0   2  1 o  11644.738  11405.294   0.00    3.70216   3.71
   2   4   0  1 o  21054.033  21047.623   0.00    3.69455   6.10
   4   2   0  1 o  43418.59   43125.50    0.00    3.64797   8.57
   1   0   2  1 o  7815.250   7876.630   180.00   3.60963   2.91
   0   4   1  1 o  109733.89  109929.74  180.00   3.61912  33.39
   1   1   2  1 o  30099.828  30086.510   0.00    3.52715  21.87
   1   4   1  1 o  4804.553   4767.688   180.00   3.53254   2.20
   4   1   1  1 o  11.568     11.021     180.00   3.48177   0.00
   3   3   1  1 o  2417.205   2148.964   180.00   3.42951   0.73
   1   1   1  2 o  625.920    791.911     0.00    3.33487   0.14
   0   2   2  1 o  22187.895  22246.521  180.00   3.38086   6.89
   2   0   2  1 o  2504.567   2671.512   180.00   3.36880   0.63
   1   2   2  1 o  1554.002   1511.858   180.00   3.30995   1.06
   2   1   2  1 o  57270.79   57347.56   180.00   3.30145  28.40
   2   4   1  1 o  9403.726   9318.886    0.00    3.30587   4.16
   4   2   1  1 o  2451.835   2575.328   180.00   3.27237   0.85
   4   3   0  1 o  3185.356   3329.281    0.00    3.27380   0.51
   2   2   2  1 o  3297.121   3012.845    0.00    3.12132   1.47
   3   0   2  1 o  107281.87  107197.15   0.00    3.05626  22.80
   2   5   0  1 o  29274.934  29344.877   0.00    3.07225   5.93
   1   3   2  1 o  30299.004  30525.160  180.00   3.02289  14.21
   3   4   1  1 o  78691.71   78509.52    0.00    3.00904  24.35
   3   1   2  1 o  5638.219   5624.300    0.00    3.00570   1.70
   4   3   1  1 o  3242.284   3161.640    0.00    2.99418   0.77
   1   5   1  1 o  20688.928  20761.465   0.00    2.97718   7.43
   2   0   0  2 o  56731.01   57007.48    0.00    2.88808   4.95
   5   1   1  1 o  8596.382   8302.026   180.00   2.92870   2.01
   4   4   0  1 o  150.161    182.769    180.00   2.90221   0.03
   2   3   2  1 o  6707.893   6728.522    0.00    2.87717   2.61
   3   2   2  1 o  28333.039  28340.203  180.00   2.86787   8.74
   2   5   1  1 o  55870.34   55987.88    0.00    2.83767  18.46
   5   2   1  1 o  1625.450   1459.208    0.00    2.80075   0.40
   0   6   0  1 o  27296.922  27715.869   0.00    2.76563   2.06
   0   4   2  1 o  1930.694   1972.292   180.00   2.76218   0.36
   4   0   2  1 o  18449.227  18611.119  180.00   2.73610   3.05
   1   4   2  1 o  15163.811  15235.295   0.00    2.72310   5.43
   6   0   0  1 o  2056.005   2070.358   180.00   2.70775   0.15
   4   4   1  1 o  3417.611   3448.627    0.00    2.70206   0.82
   4   1   2  1 o  474.476    483.702     0.00    2.69965   0.10
   3   3   2  1 o  1879.227   1837.735    0.00    2.67506   0.57
   6   1   0  1 o  4941.989   4851.913    0.00    2.67240   0.57
   3   5   1  1 o   0.779      2.153     180.00   2.64323   0.02
   5   3   1  1 o  104289.66  103632.18   0.00    2.62034  21.00
   2   6   0  1 o  15281.639  15219.700  180.00   2.61806   2.06
   2   4   2  1 o  134.691    133.169     0.00    2.61513   0.04
   4   2   2  1 o  1908.595   1900.638    0.00    2.59845   0.46
   0   6   1  1 o  4894.327   4979.744    0.00    2.59080   0.69
   6   2   0  1 o  584.263    565.909     0.00    2.57413   0.08
   4   5   0  1 o  6083.985   5968.649   180.00   2.56994   0.58
   1   6   1  1 o  7228.009   6889.688   180.00   2.55848   1.94
   6   1   1  1 o  266.676    63.203      0.00    2.51369   0.05
   2   6   1  1 o   2.949      1.724     180.00   2.46830   0.00
   3   4   2  1 o  76.244     56.420      0.00    2.46060   0.02
   5   0   2  1 o  2385.270   2352.935   180.00   2.44211   0.29
   4   3   2  1 o  1875.676   1804.114    0.00    2.45246   0.44
   1   5   2  1 o  3057.425   3007.597    0.00    2.44309   0.72
   6   3   0  1 o  26913.393  26735.305  180.00   2.43198   2.31
   5   1   2  1 o  118060.55  118086.32  180.00   2.41608  22.48
   6   2   1  1 o   1.651      1.508     180.00   2.43139   0.00
   1   1   3  1 o  410.129    412.449    180.00   2.41415   0.15
   4   5   1  1 o  549.378    535.976    180.00   2.42785   0.09
   5   4   1  1 o   0.979      0.841     180.00   2.41781   0.01
   0   2   3  1 o  100725.31  101602.52   0.00    2.36566  16.01
   2   5   2  1 o  1107.090   1114.805    0.00    2.36421   0.25
   5   2   2  1 o  5544.730   5574.647    0.00    2.34273   0.94
   1   2   3  1 o  178.272    177.608     0.00    2.34097   0.06
   2   1   3  1 o  3385.777   3385.713    0.00    2.33796   0.97
   3   6   1  1 o  36048.05   36101.08   180.00   2.33712   8.11
   6   3   1  1 o  2878.983   3074.999    0.00    2.31054   0.51
   4   6   0  1 o  4665.214   4394.439   180.00   2.28600   0.42
   2   2   3  1 o  3865.390   3811.303   180.00   2.27130   0.97
   4   4   2  1 o  2290.834   2159.966   180.00   2.28405   0.41
   2   7   0  1 o  46665.48   46101.28   180.00   2.27562   4.69
   6   4   0  1 o  7884.878   7618.371   180.00   2.26748   0.51
   3   5   2  1 o  6544.428   6415.854   180.00   2.24818   1.22
   5   3   2  1 o  7632.230   7649.042    0.00    2.23405   1.28
   1   3   3  1 o  155.925    158.168    180.00   2.23252   0.04
   3   1   3  1 o  17.324     17.706     180.00   2.22557   0.00
   1   7   1  1 o  12680.619  12550.067  180.00   2.23617   2.54
   0   6   2  1 o  8810.303   8817.589    0.00    2.21566   0.83
   5   5   1  1 o  97987.00   98021.10   180.00   2.21541  15.23
   7   1   1  1 o  389.356    398.427     0.00    2.19521   0.06
   6   0   2  1 o  21.865     21.793     180.00   2.18556   0.00
   1   6   2  1 o  2964.438   3028.665   180.00   2.19534   0.47
   2   3   3  1 o  73129.70   73066.82   180.00   2.17186  17.19
   4   6   1  1 o  12116.387  12015.250  180.00   2.18427   2.11
   3   2   3  1 o  12.736     12.296      0.00    2.16785   0.00
   6   1   2  1 o  719.289    685.521     0.00    2.16685   0.13
   2   7   1  1 o  10651.812  10639.570  180.00   2.17521   2.10
   6   4   1  1 o  825.734    797.753     0.00    2.16809   0.12
   7   2   1  1 o  43007.63   43254.95    0.00    2.13976   5.34
   2   6   2  1 o  993.333    996.932    180.00   2.13757   0.17
   0   4   3  1 o  130257.16  130196.67  180.00   2.12110  15.27
   6   2   2  1 o  751.196    774.388     0.00    2.11346   0.11
   4   5   2  1 o  4228.699   4416.242   180.00   2.11114   0.58
   5   4   2  1 o  3921.984   3930.276   180.00   2.10453   0.56
   1   4   3  1 o  140.321    138.475     0.00    2.10325   0.03
   4   1   3  1 o  676.644    709.637    180.00   2.09238   0.10
   6   5   0  1 o  15639.478  14949.456   0.00    2.09803   1.02
   3   3   3  1 o  33.691     33.144      0.00    2.08088   0.01
   3   7   1  1 o  8772.443   8753.078    0.00    2.08383   1.61
   0   8   0  1 o  133211.42  131472.77  180.00   2.07422   5.78
   7   3   1  1 o  11437.189  11552.238  180.00   2.05600   1.38
   2   2   0  2 o  34728.570  34457.797   0.00    2.04218   2.95
   2   4   3  1 o  6842.556   6819.940    0.00    2.05229   1.27
   4   2   3  1 o  13376.722  13243.643  180.00   2.04420   2.03
   3   6   2  1 o  15468.830  15305.640   0.00    2.05067   2.64
   4   7   0  1 o  4954.883   4857.943    0.00    2.04735   0.34
   6   3   2  1 o  2962.953   2826.561   180.00   2.03264   0.37
   8   0   0  1 o  1108.206   1057.860    0.00    2.03081   0.05
   6   5   1  1 o  336.481    330.503    180.00   2.01856   0.06
   8   1   0  1 o  36459.01   35749.66    0.00    2.01577   2.12
   5   6   1  1 o  1745.295   1591.971    0.00    2.02570   0.24
   2   8   0  1 o  9686.479   9185.187    0.00    2.00974   0.70
   0   8   1  1 o  313.736    250.912     0.00    1.99733   0.02
   3   4   3  1 o  5692.906   5740.139   180.00   1.97501   1.00
   4   7   1  1 o  6355.024   6419.770   180.00   1.97330   0.95
   8   2   0  1 o  4068.749   4107.548   180.00   1.97258   0.24
   1   8   1  1 o  34136.918  34190.418   0.00    1.98241   5.31
   1   7   2  1 o  356.667    355.849     0.00    1.98145   0.08
   4   3   3  1 o  6494.767   6518.713    0.00    1.97079   0.87
   5   5   2  1 o  11763.715  11688.160   0.00    1.96696   1.29
   7   0   2  1 o  91855.95   91233.63   180.00   1.96645   6.38
   1   5   3  1 o  27.676     27.464      0.00    1.96592   0.01
   7   4   1  1 o  59289.13   59569.16   180.00   1.95370   6.45
   7   1   2  1 o  11480.441  11565.198   0.00    1.95279   1.42
   5   1   3  1 o  93.937     94.839      0.00    1.95177   0.01
   4   6   2  1 o  237.029    244.286     0.00    1.94507   0.03
   8   1   1  1 o  759.175    781.561    180.00   1.94498   0.11
   2   7   2  1 o  12458.996  12420.002  180.00   1.93867   1.83
   6   6   0  1 o  916.628    926.711     0.00    1.93481   0.05
   6   4   2  1 o  604.506    611.673    180.00   1.93362   0.07
   2   8   1  1 o  2453.235   2459.451   180.00   1.93956   0.36
   2   5   3  1 o  71958.59   71090.84    0.00    1.92412  13.00
   7   2   2  1 o  45818.39   45600.38    0.00    1.91344   4.99
   5   2   3  1 o  10.528     10.241     180.00   1.91248   0.00
   8   3   0  1 o  8787.824   8562.276   180.00   1.90638   0.49
   8   2   1  1 o  40.549     39.869     180.00   1.90610   0.00
   4   4   3  1 o  26693.260  26662.002   0.00    1.88016   3.94
   3   8   1  1 o  3256.570   3376.574    0.00    1.87394   0.53
   3   7   2  1 o  1470.526   1537.789    0.00    1.87314   0.18
   6   6   1  1 o  23.695     28.149     180.00   1.87195   0.01
   3   5   3  1 o  34.589     44.235      0.00    1.86000   0.01
   5   7   1  1 o  4062.106   4178.128    0.00    1.85405   0.51
   7   3   2  1 o   3.843      4.098     180.00   1.85284   0.00
   5   3   3  1 o  554.462    562.620    180.00   1.85197   0.06
   0   0   4  1 o  34388.953  34524.375  180.00   1.85108   2.62
   4   8   0  1 o  22229.348  21910.559   0.00    1.84728   1.60
   8   3   1  1 o  5007.375   4971.368    0.00    1.84617   0.49
   7   5   1  1 o  8104.076   8149.938    0.00    1.84216   0.76
   0   6   3  1 o  66486.73   66885.02    0.00    1.84145   5.51
   1   0   4  1 o  374.240    380.993     0.00    1.83918   0.07
   5   6   2  1 o  176.418    215.048     0.00    1.83058   0.02
   1   6   3  1 o  215.110    269.960     0.00    1.82974   0.04
   1   1   4  1 o  825.976    1020.303    0.00    1.82799   0.24
   6   5   2  1 o  69.915     76.833     180.00   1.82531   0.01
   8   4   0  1 o  4911.606   5042.301    0.00    1.82398   0.22
   6   1   3  1 o  224.670    276.829    180.00   1.81314   0.04
   2   0   4  1 o  2896.278   2827.635    0.00    1.80482   0.26
   0   8   2  1 o  6370.375   7070.794   180.00   1.80956   0.46
   0   2   4  1 o  24131.834  24461.244   0.00    1.80666   2.42
   2   1   4  1 o  31075.936  30519.828   0.00    1.79423   5.68
   1   8   2  1 o  225.481    229.394     0.00    1.79844   0.02
   2   9   0  1 o  34971.172  35661.54    0.00    1.79802   2.11
   2   6   3  1 o   4.891      4.958     180.00   1.79589   0.00
   1   2   4  1 o  171.080    172.236    180.00   1.79560   0.05
   4   8   1  1 o  2308.863   2142.594    0.00    1.79234   0.31
   4   7   2  1 o  1531.248   1395.430    0.00    1.79163   0.18
   6   2   3  1 o  176.043    198.589    180.00   1.78152   0.03
   6   7   0  1 o  -1.112      1.028     180.00   1.78360   0.00
   8   0   2  1 o  455.089    504.857     0.00    1.78052   0.03
   4   5   3  1 o  1632.300   1757.241   180.00   1.78013   0.18
   8   1   2  1 o  1946.453   2294.254    0.00    1.77036   0.20
   1   9   1  1 o  4516.002   4740.779    0.00    1.77837   0.57
   7   4   2  1 o  271.167    270.669    180.00   1.77692   0.03
   5   4   3  1 o   0.705      0.671      0.00    1.77616   0.00
   2   2   4  1 o  48.620     48.215     180.00   1.76357   0.01
   8   4   1  1 o  49.643     78.352     180.00   1.77104   0.01
   2   8   2  1 o  36.040     36.122      0.00    1.76627   0.00
   3   0   4  1 o  35816.46   34888.520   0.00    1.75158   2.78
   1   3   4  1 o  2132.432   1915.309   180.00   1.74523   0.36
   3   1   4  1 o  477.557    428.880     0.00    1.74191   0.06
   8   2   2  1 o  18.909     13.062     180.00   1.74088   0.00
   3   1   1  2 o  10.186      5.635     180.00   1.74158   0.00
   2   9   1  1 o  1698.777   1542.087   180.00   1.74724   0.20
   9   1   1  1 o  1972.916   1755.034    0.00    1.74408   0.27
   3   6   3  1 o  135.582    119.565     0.00    1.74342   0.02
   6   3   3  1 o  33.700     34.527     180.00   1.73230   0.01
   6   7   1  1 o  6047.920   5995.292    0.00    1.73400   0.60
   8   5   0  1 o  1253.242   1264.872   180.00   1.73223   0.04
   7   6   1  1 o  31956.383  31610.270   0.00    1.72871   2.97
   2   3   4  1 o  1173.296   1174.389   180.00   1.71579   0.19
   3   2   4  1 o  22584.354  21862.787  180.00   1.71381   3.38
   3   8   2  1 o  32680.482  33048.438  180.00   1.71628   3.84
   9   2   1  1 o  5387.717   5402.581   180.00   1.71588   0.47
   6   6   2  1 o  60.240     59.488      0.00    1.71475   0.00
   8   3   2  1 o  2469.219   2306.632   180.00   1.69487   0.21
   5   8   1  1 o  3299.808   3441.713   180.00   1.70157   0.34
   5   7   2  1 o  40443.23   41609.11   180.00   1.70096   3.85
   1   7   3  1 o  46.047     46.697      0.00    1.70029   0.01
   3   9   1  1 o  16820.117  16517.525  180.00   1.69881   2.02
   0   4   4  1 o  48.954     46.947      0.00    1.69043   0.00
   4   0   4  1 o  2127.268   2177.111    0.00    1.68440   0.15
   7   5   2  1 o  194.451    184.706    180.00   1.69177   0.01
   5   5   3  1 o  613.099    577.013     0.00    1.69111   0.06
   7   1   3  1 o  196.766    208.092     0.00    1.68207   0.02
   1   4   4  1 o  3748.490   3984.199    0.00    1.68135   0.53
   8   5   1  1 o  7665.101   7749.293   180.00   1.68669   0.60
   4   1   4  1 o  2455.400   2470.323   180.00   1.67579   0.28
   4   9   0  1 o  -0.030      1.814     180.00   1.67887   0.00
   3   3   4  1 o  4323.991   4345.772    0.00    1.66986   0.63
   6   4   3  1 o  191.311    193.170     0.00    1.66978   0.03
   4   6   3  1 o  19702.350  20290.375  180.00   1.67713   2.26
   2   2   2  2 o  21480.564  22237.656   0.00    1.66743   0.79
   2   7   3  1 o  7708.311   7667.882   180.00   1.67303   0.97
   9   3   1  1 o  19079.223  18909.502  180.00   1.67177   1.56
   7   2   3  1 o  391.058    362.095    180.00   1.65673   0.03
   2   4   4  1 o  2164.308   1948.204   180.00   1.65498   0.29
   0  10   0  1 o  23153.863  22881.908   0.00    1.65938   0.66
   4   2   4  1 o  3161.752   2839.100   180.00   1.65072   0.39
   4   8   2  1 o  2314.007   2047.699    0.00    1.65293   0.26
   6   8   0  1 o  3742.813   3618.055    0.00    1.64662   0.17
   8   4   2  1 o  3476.545   3245.950    0.00    1.63618   0.27
   1   9   2  1 o  7637.630   7541.386   180.00   1.64196   0.88
   4   9   1  1 o  7053.917   6891.647    0.00    1.63731   0.78
   8   6   0  1 o  6964.630   6700.036   180.00   1.63690   0.24
  10   0   0  1 o  53575.04   53111.04    0.00    1.62465   1.16
   3   7   3  1 o  338.342    280.277    180.00   1.63036   0.04
   9   0   2  1 o  8080.047   7809.439    0.00    1.62256   0.33
   2  10   0  1 o  655.800    660.104     0.00    1.62580   0.03
   7   3   3  1 o  1388.259   1414.433    0.00    1.61693   0.11
  10   1   0  1 o  2866.927   2930.428   180.00   1.61692   0.12
   9   4   1  1 o  4276.496   4340.577    0.00    1.61537   0.30
   9   1   2  1 o  21907.328  22277.475   0.00    1.61486   1.78
   3   4   4  1 o  718.827    731.304     0.00    1.61364   0.10
   0  10   1  1 o  3524.314   3554.289   180.00   1.61921   0.18
   4   3   4  1 o  190.161    185.964    180.00   1.61134   0.02
   7   7   1  1 o   6.227      6.500     180.00   1.61831   0.00
   2   9   2  1 o  6353.979   6502.848    0.00    1.61736   0.63
   1   5   4  1 o  172.109    163.907     0.00    1.60867   0.02
   5   0   4  1 o   0.846      0.133     180.00   1.60839   0.00
   1  10   1  1 o  7814.957   7644.704   180.00   1.61123   0.78
   7   6   2  1 o  16843.803  17029.693  180.00   1.60263   1.18
   5   6   3  1 o   0.358      0.367     180.00   1.60207   0.00
   5   1   4  1 o  35302.33   34947.664  180.00   1.60089   3.59
   6   8   1  1 o  1200.674   1156.777    0.00    1.60735   0.10
   6   7   2  1 o  262.488    256.029    180.00   1.60685   0.02
   6   5   3  1 o  5310.643   5018.814   180.00   1.59853   0.54
  10   2   0  1 o  25240.324  23786.604  180.00   1.59437   0.82
   9   2   2  1 o  3698.529   3511.693   180.00   1.59239   0.24
   8   6   1  1 o  7087.233   6688.288    0.00    1.59831   0.53
   2   5   4  1 o  1244.630   1182.996   180.00   1.58553   0.14
   2  10   1  1 o  996.929    947.500     0.00    1.58797   0.09
   0   8   3  1 o  206.404    195.906     0.00    1.58792   0.01
  10   1   1  1 o  110.897    121.372     0.00    1.57969   0.01
   5   2   4  1 o  23.682     26.492     180.00   1.57900   0.00
   4   7   3  1 o  3996.461   3913.633   180.00   1.57577   0.39
   5   8   2  1 o  564.678    614.576     0.00    1.58093   0.06
   1   8   3  1 o  1006.818   1089.227   180.00   1.58039   0.09
   3   9   2  1 o  899.541    1002.635    0.00    1.57872   0.10
   8   5   2  1 o   2.692      2.850     180.00   1.56898   0.00
   7   4   3  1 o  200.894    214.203     0.00    1.56573   0.02
   8   1   3  1 o  1876.299   2003.329   180.00   1.56123   0.16
   4   4   4  1 o  799.753    861.160     0.00    1.56066   0.09
   5   9   1  1 o  3996.348   4365.525    0.00    1.56725   0.35
  10   3   0  1 o  5799.667   6105.013    0.00    1.55880   0.20
  10   2   1  1 o  8991.419   9413.820    0.00    1.55864   0.73
   9   3   2  1 o  6965.900   7011.799   180.00   1.55695   0.48
   2   8   3  1 o  7347.332   7655.792   180.00   1.55843   0.67
   9   5   1  1 o  24357.723  24558.537   0.00    1.55060   1.66
   3   5   4  1 o  4600.690   4517.626   180.00   1.54907   0.49
   3  10   1  1 o  2995.783   3064.585    0.00    1.55135   0.29
   5   3   4  1 o  8218.923   8431.239    0.00    1.54443   0.72
   8   7   0  1 o  9847.360   10436.253   0.00    1.54225   0.37
   8   2   3  1 o  49.111     50.535     180.00   1.54091   0.00
   0   6   4  1 o  7316.703   7488.912   180.00   1.53831   0.43
   6   0   4  1 o   7.169     10.332      0.00    1.52813   0.00
   1   6   4  1 o  5430.186   5597.853   180.00   1.53146   0.61
   4  10   0  1 o  27506.693  27975.441  180.00   1.53612   1.39
   6   1   4  1 o  548.456    621.663    180.00   1.52169   0.07
  10   3   1  1 o  666.422    689.605    180.00   1.52536   0.05
   3   8   3  1 o   7.802      8.773     180.00   1.52377   0.00
   4   9   2  1 o   4.473      5.839      0.00    1.52900   0.00
   6   6   3  1 o  2994.366   3435.839   180.00   1.52270   0.24
   6   9   0  1 o  1057.004   1169.996   180.00   1.52400   0.05
   7   8   1  1 o  370.441    397.014    180.00   1.51392   0.04
   7   7   2  1 o  3311.989   3485.813    0.00    1.51349   0.21
   5   7   3  1 o  315.426    332.537     0.00    1.51302   0.03
  10   4   0  1 o  175.367    186.330     0.00    1.51278   0.01
   2   6   4  1 o  1528.768   1560.775    0.00    1.51145   0.15
   9   4   2  1 o  532.385    538.653    180.00   1.51109   0.03
   8   7   1  1 o  888.586    867.956     0.00    1.50985   0.07
   6   2   4  1 o  249.281    212.664    180.00   1.50285   0.02
   8   3   3  1 o  17294.656  16487.131   0.00    1.50873   1.13
   0  10   2  1 o  6361.133   6691.896    0.00    1.51423   0.31
   7   5   3  1 o  2616.186   2444.617   180.00   1.50654   0.20
   6   8   2  1 o  117.109    101.628     0.00    1.50452   0.01
   4   5   4  1 o  1960.663   1717.678    0.00    1.50201   0.18
   1  10   2  1 o  6163.226   5779.970    0.00    1.50770   0.57
   5   4   4  1 o  307.533    267.906    180.00   1.49963   0.03
   4  10   1  1 o  76.359     67.827     180.00   1.50410   0.01
   8   6   2  1 o  1701.381   1677.205   180.00   1.49709   0.10
   6   9   1  1 o  3686.472   3834.993   180.00   1.49271   0.27
  10   0   2  1 o  10467.494  10856.835   0.00    1.48770   0.38
   2  11   0  1 o  9531.272   9102.637   180.00   1.48317   0.41
   2  10   2  1 o  79.604     81.812      0.00    1.48859   0.01
  10   4   1  1 o  14543.533  13933.757  180.00   1.48216   0.94
  10   1   2  1 o  138.333    131.700    180.00   1.48176   0.01
   9   6   1  1 o  254.448    246.339    180.00   1.48110   0.01
   3   6   4  1 o  3746.873   3605.161    0.00    1.47977   0.38
   6   3   4  1 o  2814.852   2834.213    0.00    1.47295   0.21
   4   8   3  1 o  7128.304   6779.349    0.00    1.47892   0.65
   1   1   5  1 o  549.567    529.530    180.00   1.46896   0.10
   1  11   1  1 o   3.161      3.216     180.00   1.47208   0.00
   5   9   2  1 o  31887.615  31912.527   0.00    1.47147   2.66
   1   9   3  1 o  394.088    392.883     0.00    1.47104   0.03
   8   4   3  1 o  370.451    342.837    180.00   1.46688   0.04
  10   2   2  1 o  4278.356   4508.384   180.00   1.46435   0.25
   0   2   5  1 o  3013.033   2868.327    0.00    1.45783   0.21
  10   5   0  1 o  2173.042   2083.833   180.00   1.45919   0.06
   3  10   2  1 o  9294.915   8832.015    0.00    1.45830   0.77
   1   2   5  1 o  1454.035   1409.798   180.00   1.45199   0.17
   9   5   2  1 o  239.756    228.021    180.00   1.45767   0.01
   9   1   3  1 o  328.055    320.392    180.00   1.45145   0.02
   2   1   5  1 o  575.682    564.578     0.00    1.45127   0.07
   2  11   1  1 o  3339.824   3064.825    0.00    1.45428   0.29
   2   9   3  1 o  914.093    861.459    180.00   1.45328   0.06
   7   0   4  1 o  36674.93   36128.47   180.00   1.44717   1.68
   1   7   4  1 o  1948.235   1816.911    0.00    1.45312   0.22
   8   8   0  1 o  176.628    172.717    180.00   1.45111   0.01
   5  10   1  1 o  606.134    601.039     0.00    1.44924   0.05
   7   1   4  1 o  1763.406   1667.932    0.00    1.44170   0.14
   5   5   4  1 o  3822.533   3776.153    0.00    1.44738   0.31
   6   7   3  1 o  14754.889  14333.691   0.00    1.44563   0.98
   4   0   0  2 o  15682.125  14961.109   0.00    1.44404   0.33
  11   1   1  1 o  185.843    177.263    180.00   1.44293   0.02
   7   6   3  1 o  33.334     31.412     180.00   1.44256   0.00
   9   2   3  1 o  214.303    224.017     0.00    1.43508   0.01
   2   2   5  1 o  172.839    180.286    180.00   1.43490   0.02
   6   4   4  1 o  134.286    138.429     0.00    1.43394   0.01
   4   6   4  1 o  842.983    838.813     0.00    1.43859   0.08
  10   3   2  1 o  646.062    674.689     0.00    1.43665   0.04
   2   7   4  1 o  10975.592  11468.149   0.00    1.43599   1.10
  10   5   1  1 o  960.370    888.793     0.00    1.43165   0.06
   7   2   4  1 o  10742.165  10907.625   0.00    1.42565   0.77
   1   3   5  1 o  2730.218   2795.987    0.00    1.42497   0.34
   3   1   5  1 o   0.832      0.856     180.00   1.42316   0.00
   7   8   2  1 o  20444.998  20746.346   0.00    1.42707   1.27
  11   2   1  1 o  1201.206   1219.428   180.00   1.42684   0.10
   5   8   3  1 o  170.689    172.676    180.00   1.42667   0.01
   3  11   1  1 o  2736.711   2760.770    0.00    1.42599   0.22
   3   9   3  1 o  12.133     12.324      0.00    1.42505   0.00
   8   8   1  1 o  4942.117   5133.346   180.00   1.42402   0.32
   8   7   2  1 o  2058.726   2157.597    0.00    1.42366   0.12
   8   5   3  1 o  11210.600  11621.093  180.00   1.41787   0.72
   4  10   2  1 o  1769.797   1837.035   180.00   1.41884   0.15
   7   9   1  1 o  128.616    132.779    180.00   1.41698   0.01
   6  10   0  1 o  5272.705   5335.054   180.00   1.41484   0.19
   9   3   3  1 o  168.892    174.594     0.00    1.40898   0.01
   2   3   5  1 o  2978.510   3071.446   180.00   1.40881   0.31
   4  11   0  1 o  8959.468   9084.976   180.00   1.41414   0.36
   3   2   5  1 o  7788.856   8082.986    0.00    1.40771   0.81
   9   7   1  1 o  7739.130   8019.715   180.00   1.40989   0.47
   6   9   2  1 o  1644.681   1699.256   180.00   1.40926   0.12
   3   7   4  1 o  1653.628   1698.403    0.00    1.40874   0.14
   7   3   4  1 o  2081.238   2154.371   180.00   1.40005   0.13
  11   3   1  1 o  350.406    357.239     0.00    1.40118   0.02
  10   6   0  1 o  11599.600  11942.976   0.00    1.40083   0.27
  10   4   2  1 o  12.321     12.915      0.00    1.40038   0.00
   0   4   5  1 o  3305.506   3159.416   180.00   1.39467   0.17
   9   6   2  1 o  5412.792   5604.458    0.00    1.39948   0.28
   5   6   4  1 o  145.802    149.562     0.00    1.39037   0.01
   1   4   5  1 o  201.653    205.147     0.00    1.38956   0.02
   6   5   4  1 o  342.378    346.844    180.00   1.38805   0.02
   1  11   2  1 o  8847.172   8883.629    0.00    1.39187   0.68
   4   1   5  1 o  307.843    320.715    180.00   1.38641   0.03
   6  10   1  1 o  21.291     21.626     180.00   1.38969   0.00
   4  11   1  1 o  1716.234   1741.421   180.00   1.38903   0.14
   3   3   5  1 o  1251.791   1330.015    0.00    1.38305   0.11
   4   9   3  1 o  9546.611   9658.131    0.00    1.38816   0.72
   0  12   0  1 o  354.826    373.797     0.00    1.38282   0.01
   0   8   4  1 o  9153.641   8616.081    0.00    1.38109   0.42
   9   4   3  1 o  25.035     22.616     180.00   1.37471   0.00
   2   4   5  1 o  11.198     10.501      0.00    1.37456   0.00
   4   2   5  1 o  319.533    297.488    180.00   1.37212   0.03
  11   0   2  1 o  4771.794   4425.705    0.00    1.37182   0.18
   0  10   3  1 o  14814.533  13317.338  180.00   1.37708   0.56
   2  11   2  1 o  2137.317   1894.029   180.00   1.37679   0.16
   7   7   3  1 o   3.669      3.278     180.00   1.37652   0.00
  10   6   1  1 o  5400.730   4796.683    0.00    1.37641   0.28
   1   8   4  1 o  14.479      9.279     180.00   1.37613   0.00
   8   0   4  1 o  107.020    95.110     180.00   1.36805   0.01
   4   7   4  1 o  1875.657   1749.502   180.00   1.37307   0.15
   5  10   2  1 o  1676.954   1561.643   180.00   1.37251   0.13
  11   1   2  1 o  187.944    178.984    180.00   1.36715   0.01
   1  10   3  1 o   0.381      0.303     180.00   1.37216   0.00
   7   4   4  1 o  31.172     29.252      0.00    1.36642   0.00
   6   8   3  1 o  5922.254   5500.117    0.00    1.36976   0.36
   8   6   3  1 o  3109.677   3006.967    0.00    1.36415   0.19
   8   1   4  1 o  5193.776   5082.659   180.00   1.36342   0.38
  11   4   1  1 o  2444.151   2274.269    0.00    1.36747   0.16
   8   9   0  1 o  13728.003  13064.190  180.00   1.36508   0.41
   2  12   0  1 o  8139.963   8036.854   180.00   1.36321   0.27
  10   5   2  1 o  109.391    95.158     180.00   1.35754   0.01
   2   8   4  1 o  1432.128   1390.391   180.00   1.36155   0.12
   0  12   1  1 o  6343.921   5550.082    0.00    1.35931   0.25
  12   0   0  1 o  12946.597  12589.288  180.00   1.35387   0.20
  11   2   2  1 o  5245.126   5174.428   180.00   1.35344   0.28
   2  10   3  1 o  6048.719   5212.173    0.00    1.35771   0.41
  10   1   3  1 o  -0.058      0.001      0.00    1.35252   0.00
   3   4   5  1 o  15662.254  15904.054  180.00   1.35060   1.49
   8   2   4  1 o  286.919    292.356     0.00    1.34982   0.02
   1  12   1  1 o   8.685      7.977      0.00    1.35458   0.00
  12   1   0  1 o  33841.320  34409.871  180.00   1.34939   0.94
   4   3   5  1 o  158.281    160.428     0.00    1.34925   0.01
   1   5   5  1 o  3556.539   3578.650   180.00   1.34768   0.35
   3  11   2  1 o  9942.307   10065.555  180.00   1.35272   0.68
   8   8   2  1 o  90.926     92.984     180.00   1.35103   0.01
   5   1   5  1 o  5680.078   5813.271    0.00    1.34310   0.45
   5  11   1  1 o  9678.683   9689.878   180.00   1.34548   0.75
   7   9   2  1 o  1615.217   1626.246   180.00   1.34502   0.09
   5   9   3  1 o  661.145    667.507    180.00   1.34468   0.05
  10   2   3  1 o  13173.115  13921.467   0.00    1.33924   0.74
   9   7   2  1 o  3871.672   4110.652    0.00    1.33895   0.20
   6   6   4  1 o   1.965      2.612      0.00    1.33753   0.00
   8   9   1  1 o  -0.010      0.000     180.00   1.34246   0.00
  12   2   0  1 o  1810.999   1958.441    0.00    1.33620   0.04
   2  12   1  1 o  160.701    168.868    180.00   1.34067   0.01
  10   7   0  1 o  214.749    229.592    180.00   1.34012   0.01
   9   8   1  1 o  1499.515   1577.041   180.00   1.33924   0.08
   9   5   3  1 o   8.474      8.448     180.00   1.33413   0.00
   2   5   5  1 o  4774.558   4750.347    0.00    1.33398   0.43
   3   8   4  1 o  6817.994   7324.844   180.00   1.33826   0.58
  11   3   2  1 o  54.275     54.514     180.00   1.33148   0.00
   5   7   4  1 o  13918.137  14074.493  180.00   1.33096   1.00
   5   2   5  1 o   4.926      5.135     180.00   1.33009   0.00
   3  10   3  1 o  33.608     33.887      0.00    1.33461   0.00
   8   3   4  1 o  114.977    120.022     0.00    1.32803   0.01
  12   1   1  1 o  533.258    568.058     0.00    1.32752   0.04
  11   5   1  1 o  30.792     32.424     180.00   1.32750   0.00
   7   5   4  1 o  783.905    897.548    180.00   1.32654   0.05
   3   3   1  2 o  204.362    248.621    180.00   1.32514   0.01
   7  10   1  1 o  6368.261   6572.024   180.00   1.32797   0.37
   4   4   5  1 o  716.555    730.919     0.00    1.31907   0.07
  10   7   1  1 o  618.788    631.650    180.00   1.31870   0.03
  10   3   3  1 o  700.304    728.676    180.00   1.31795   0.04
   6  10   2  1 o  789.422    883.578    180.00   1.32161   0.05
   4  11   2  1 o  1310.182   1397.130   180.00   1.32105   0.09
  12   3   0  1 o  6140.819   6127.297    0.00    1.31505   0.15
  12   2   1  1 o  260.075    258.555    180.00   1.31496   0.02
   3  12   1  1 o  5786.935   5930.035   180.00   1.31842   0.43
   6  11   0  1 o  23147.350  24047.332   0.00    1.31782   0.79
   3   5   5  1 o  206.973    202.163    180.00   1.31205   0.02
   7   8   3  1 o  34.080     33.909     180.00   1.31054   0.00
  10   6   2  1 o  2020.066   2008.215    0.00    1.31017   0.10
   5   3   5  1 o  27450.193  27406.031  180.00   1.30923   2.06
   8   7   3  1 o  2452.669   2493.832    0.00    1.30790   0.13
   4   8   4  1 o  1203.962   1232.171   180.00   1.30757   0.10
   0   6   5  1 o  2013.895   2087.381    0.00    1.30550   0.09
   4  12   0  1 o  6431.382   6420.265    0.00    1.30903   0.23
  11   4   2  1 o  2096.044   1926.824    0.00    1.30245   0.10
   1   6   5  1 o  1067.579   1008.756    0.00    1.30130   0.10
   6   1   5  1 o  528.433    503.455     0.00    1.29529   0.04
   4  10   3  1 o  62.921     61.178      0.00    1.30416   0.01
   8   4   4  1 o  2194.404   2117.423   180.00   1.29923   0.12
   1   9   4  1 o  2285.744   2089.602   180.00   1.30211   0.18
   9   0   4  1 o  3126.897   2909.528    0.00    1.29237   0.10
   6   9   3  1 o  9398.664   8887.859   180.00   1.29671   0.55
  12   3   1  1 o  5695.999   5394.299   180.00   1.29479   0.30
   9   1   4  1 o  10623.310  10700.771   0.00    1.28847   0.68
   6  11   1  1 o  309.763    282.086    180.00   1.29743   0.03
   4   2   0  2 o  10709.101  10366.553   0.00    1.29159   0.72
   0  12   2  1 o  21.358     20.291      0.00    1.29540   0.00
  10   4   3  1 o  21758.346  21506.033  180.00   1.28978   1.06
   2   9   4  1 o  7226.638   7147.345   180.00   1.28974   0.54
   9   6   3  1 o   4.039      4.042     180.00   1.28908   0.00
   2   6   5  1 o   1.164      1.172      0.00    1.28896   0.00
   6   2   5  1 o  131.921    131.551    180.00   1.28361   0.01
  12   4   0  1 o  124.535    123.485    180.00   1.28707   0.00
   1  12   2  1 o  17390.260  16639.240  180.00   1.29130   1.13
   4  12   1  1 o  331.561    332.471    180.00   1.28904   0.03
   6   7   4  1 o  206.544    201.603     0.00    1.28439   0.01
  11   6   1  1 o  7144.706   7289.744   180.00   1.28310   0.35
   4   5   5  1 o  68.174     69.343     180.00   1.28309   0.00
   7   6   4  1 o  4468.564   4710.957   180.00   1.28223   0.27
   9   2   4  1 o  409.461    472.855    180.00   1.27697   0.02
   5   4   5  1 o  1135.276   1225.018    0.00    1.28160   0.09
   8   9   2  1 o  660.610    721.658    180.00   1.28079   0.04
   8  10   0  1 o  9387.101   9019.618    0.00    1.28497   0.25
  10   8   0  1 o  16344.966  17826.088  180.00   1.27902   0.40
   5  11   2  1 o  1806.287   1812.854   180.00   1.28341   0.14
   1  11   3  1 o  20.435     20.857     180.00   1.28312   0.00
   9   8   2  1 o  2119.443   2431.946   180.00   1.27800   0.10
   2  12   2  1 o  722.840    777.939    180.00   1.27924   0.04
  12   0   2  1 o  114.790    103.008    180.00   1.27152   0.00
   5   8   4  1 o  253.193    228.044     0.00    1.27104   0.02
   9   9   1  1 o  369.913    336.114     0.00    1.27073   0.02
   3   9   4  1 o   1.382      0.065      0.00    1.26989   0.00
   6   3   5  1 o  509.673    514.665     0.00    1.26483   0.03
   3   6   5  1 o  7648.578   7172.026    0.00    1.26914   0.61
  11   1   3  1 o  40.724     40.923      0.00    1.26368   0.00
   7  10   2  1 o  8128.101   7927.645   180.00   1.26819   0.48
  12   4   1  1 o  3363.982   3317.660    0.00    1.26805   0.17
   5  10   3  1 o  46.446     46.235      0.00    1.26791   0.00
  12   1   2  1 o  3165.394   3170.531   180.00   1.26780   0.18
  11   5   2  1 o  1273.525   1277.666    0.00    1.26778   0.06
   2  11   3  1 o  7143.638   6448.345    0.00    1.27128   0.46
   8  10   1  1 o  4309.525   4498.997    0.00    1.26604   0.22
   8   5   4  1 o   0.417      0.442      0.00    1.26480   0.00
   9   3   4  1 o  2466.187   2704.785   180.00   1.25848   0.13
  10   8   1  1 o   8.153     16.423     180.00   1.26035   0.00
  10   7   2  1 o   9.751     15.830     180.00   1.26011   0.00
  11   2   3  1 o   2.811      2.690     180.00   1.25283   0.00
  12   2   2  1 o  1027.940   1057.071    0.00    1.25684   0.05
   2  13   0  1 o  95.561     125.087    180.00   1.26097   0.00
  10   5   3  1 o  2058.065   2115.798    0.00    1.25608   0.11
   3  12   2  1 o  187.581    281.450    180.00   1.25986   0.02
   5  12   1  1 o  241.846    229.609     0.00    1.25400   0.02
  12   5   0  1 o  3293.287   3126.816    0.00    1.25358   0.08
   5   5   5  1 o  18261.809  18753.125   0.00    1.24853   1.32
   3  11   3  1 o   2.000      1.846      0.00    1.25226   0.00
   1   7   5  1 o  5626.900   5336.546    0.00    1.25221   0.47
   8   8   3  1 o  10738.505  10569.230  180.00   1.25092   0.49
   1  13   1  1 o  4304.103   4099.483   180.00   1.25414   0.30
   7   1   5  1 o  1206.446   1170.243   180.00   1.24488   0.08
   7  11   1  1 o  492.215    529.460     0.00    1.24677   0.02
   7   9   3  1 o  66.098     70.499     180.00   1.24614   0.00
   6   4   5  1 o  15.633     18.630      0.00    1.23987   0.00
   4   9   4  1 o   0.346      0.009     180.00   1.24358   0.00
   2  13   1  1 o  2224.113   2107.797   180.00   1.24308   0.15
   4   6   5  1 o  1326.924   1275.095   180.00   1.24287   0.10
   6  11   2  1 o  2215.484   2256.231    0.00    1.24151   0.14
   9   7   3  1 o  762.694    785.837     0.00    1.24131   0.04
   2   7   5  1 o  511.830    531.278    180.00   1.24120   0.04
  11   3   3  1 o   1.072      0.988      0.00    1.23535   0.00
  12   3   2  1 o  1181.755   1335.812    0.00    1.23920   0.05
   7   2   5  1 o  8176.443   7906.543   180.00   1.23450   0.47
   0   0   6  1 o  25705.367  25219.568  180.00   1.23405   0.90
   9   4   4  1 o  433.447    427.555    180.00   1.23388   0.02
  12   5   1  1 o  3524.838   3237.570    0.00    1.23599   0.17
  11   7   1  1 o  513.109    471.721    180.00   1.23597   0.02
   0  10   4  1 o  3473.143   3195.836   180.00   1.23559   0.11
   7   7   4  1 o  1614.751   1522.978    0.00    1.23519   0.09
   1   0   6  1 o  67.575     68.277      0.00    1.23051   0.00
   4  12   2  1 o  1545.962   1516.616    0.00    1.23415   0.10
   1  10   4  1 o  2847.044   2849.630    0.00    1.23204   0.18
   6  12   0  1 o  8426.356   8430.853    0.00    1.23152   0.27
   1   1   6  1 o  32.942     32.784     180.00   1.22714   0.00
   8   6   4  1 o  1013.741   996.214     0.00    1.22623   0.05
   6   8   4  1 o  355.804    362.136    180.00   1.23030   0.02
  11   6   2  1 o  43.580     44.047     180.00   1.22894   0.00
  13   1   1  1 o  88.184     89.365      0.00    1.22892   0.01
   6  10   3  1 o  1776.140   1769.449   180.00   1.22746   0.10
   4  11   3  1 o  1817.412   1818.856   180.00   1.22700   0.10
  10   0   4  1 o  8853.235   8605.593   180.00   1.22105   0.25
   3  13   1  1 o  1440.641   1356.556    0.00    1.22527   0.10
   0   2   6  1 o  11858.164  11614.329   0.00    1.22063   0.66
   2   0   6  1 o  2911.302   2866.542    0.00    1.22006   0.15
   3   7   5  1 o  3686.941   3434.149   180.00   1.22347   0.27
  10   6   3  1 o  8242.465   8073.513    0.00    1.21828   0.38
   7   3   5  1 o  2283.202   2282.386    0.00    1.21776   0.11
  10   1   4  1 o  1432.036   1431.943    0.00    1.21776   0.08
   2  10   4  1 o  32.333     31.043     180.00   1.22154   0.00
   1   2   6  1 o  28.753     29.776      0.00    1.21720   0.00
   2   1   6  1 o  16918.115  17869.883   0.00    1.21677   1.78
  10   9   0  1 o  2837.139   2758.962    0.00    1.21894   0.07
  13   2   1  1 o  696.004    678.285    180.00   1.21893   0.04
   9   9   2  1 o  5072.525   4977.066   180.00   1.21806   0.25
   4  13   0  1 o  8102.776   8055.084    0.00    1.21773   0.23
  11   4   3  1 o  125.062    115.646     0.00    1.21206   0.01
  12   6   0  1 o  701.034    772.206    180.00   1.21599   0.01
  12   4   2  1 o  181.393    200.680    180.00   1.21570   0.01
   5   6   5  1 o  757.920    728.225    180.00   1.21138   0.05
   6  12   1  1 o  914.309    973.234    180.00   1.21483   0.06
   6   5   5  1 o  940.975    956.434    180.00   1.20985   0.06
   8  10   2  1 o  678.041    639.211     0.00    1.21393   0.04
  10   2   4  1 o  4491.491   4563.936    0.00    1.20804   0.22
   5   9   4  1 o  6681.229   6148.290    0.00    1.21203   0.43
   2   2   6  1 o  876.855    892.929    180.00   1.20708   0.08
   8  11   0  1 o  1234.642   1216.765    0.00    1.21098   0.03
  10   8   2  1 o  3957.575   4013.054   180.00   1.20891   0.17
   9   5   4  1 o  193.599    194.246    180.00   1.20428   0.01
   3   0   6  1 o  808.522    826.370    180.00   1.20321   0.04
   0  12   3  1 o  8409.847   8490.958    0.00    1.20637   0.28
   9  10   1  1 o  2900.748   2882.753    0.00    1.20536   0.14
   1   3   6  1 o  15.268     16.863     180.00   1.20115   0.00
   0   8   5  1 o  912.893    907.641    180.00   1.20523   0.04
   3  10   4  1 o  5933.950   5927.220    0.00    1.20464   0.39
   3   1   6  1 o  28.888     29.902     180.00   1.20006   0.00
   4   7   5  1 o  14.460     14.946     180.00   1.19989   0.00
   1  13   2  1 o  3094.021   3133.994   180.00   1.20342   0.18
   5  12   2  1 o  1482.141   1505.375    0.00    1.20330   0.09
   1  12   3  1 o   0.136      0.156     180.00   1.20306   0.00
  13   3   1  1 o  455.396    475.784     0.00    1.20281   0.03
  10   9   1  1 o  423.568    438.135     0.00    1.20275   0.02
   1   8   5  1 o  4271.379   4604.415   180.00   1.20193   0.33
   4  13   1  1 o  60.671     67.551     180.00   1.20158   0.00
  12   6   1  1 o  478.962    495.096    180.00   1.19992   0.02
   7   4   5  1 o  22377.748  20939.053   0.00    1.19544   1.17
   8   1   5  1 o  453.882    465.626    180.00   1.19343   0.03
   7  11   2  1 o  673.534    587.966    180.00   1.19691   0.04
   5  11   3  1 o  371.261    322.062     0.00    1.19667   0.02
  10   3   4  1 o  100.130    101.027    180.00   1.19235   0.01
   2   3   6  1 o  2448.531   2482.993   180.00   1.19142   0.21
   8  11   1  1 o  205.254    198.891    180.00   1.19510   0.01
   3   2   6  1 o  667.600    676.695     0.00    1.19075   0.06
   8   9   3  1 o   3.183      3.308     180.00   1.19455   0.00
   2  13   2  1 o   9.414      9.829     180.00   1.19363   0.00
   2  12   3  1 o  447.794    458.965    180.00   1.19329   0.02
   9   8   3  1 o  53.166     53.442      0.00    1.19228   0.00
   2   8   5  1 o  38.642     38.850     180.00   1.19218   0.00
  12   5   2  1 o  809.217    749.968     0.00    1.18736   0.03
   7   8   4  1 o  10834.315  10061.403   0.00    1.18685   0.55
   8   7   4  1 o  1981.300   1884.198   180.00   1.18489   0.10
   8   2   5  1 o   7.992      7.893     180.00   1.18428   0.00
  13   0   2  1 o  2286.693   2264.616    0.00    1.18409   0.07
  12   1   3  1 o  4147.406   4119.204    0.00    1.18399   0.20
  11   5   3  1 o   0.490      0.486     180.00   1.18397   0.00
  11   8   1  1 o  4713.542   4346.432    0.00    1.18754   0.20
  11   7   2  1 o  254.209    237.675    180.00   1.18734   0.01
   0   4   6  1 o  53.060     53.177      0.00    1.18283   0.00
   0  14   0  1 o  3619.408   3394.545   180.00   1.18527   0.05
  13   4   1  1 o  1612.485   1582.976    0.00    1.18128   0.07
  13   1   2  1 o  1234.964   1205.720   180.00   1.18108   0.08
   4   0   6  1 o  6065.211   5924.957    0.00    1.18076   0.25
   7  10   3  1 o  90.176     88.503      0.00    1.18430   0.00
   1   4   6  1 o  85.462     83.639     180.00   1.17971   0.01
   4  10   4  1 o  2546.558   2522.592    0.00    1.18210   0.17
   4   1   6  1 o  438.678    444.150    180.00   1.17778   0.03
  10   7   3  1 o  3397.846   3470.176   180.00   1.17771   0.15
   3   8   5  1 o  28.030     27.166      0.00    1.17645   0.00
   6   6   5  1 o  255.205    243.725    180.00   1.17595   0.02
   3   3   6  1 o  64.334     61.261     180.00   1.17572   0.01
  12   2   3  1 o  3211.404   3050.071   180.00   1.17505   0.15
   4   2   2  2 o  7324.147   7345.695    0.00    1.17905   0.43
   3  13   2  1 o  8309.238   8522.241    0.00    1.17785   0.45
   3  12   3  1 o  232.113    238.130     0.00    1.17751   0.01
   6   9   4  1 o  1212.672   1190.275    0.00    1.17655   0.07
  13   2   2  1 o  691.645    743.525    180.00   1.17221   0.03
  12   7   0  1 o  17193.305  16271.470  180.00   1.17565   0.32
   5   7   5  1 o  2447.025   2701.167   180.00   1.17148   0.17
  10   4   4  1 o   9.718     10.340      0.00    1.17137   0.00
   9   6   4  1 o  1014.195   1084.535    0.00    1.17084   0.05
   2   4   6  1 o  101.766    106.816    180.00   1.17049   0.01
   8   3   5  1 o  110.081    110.394     0.00    1.16948   0.01
   5  13   1  1 o  6076.865   6162.200    0.00    1.17306   0.41
   7  12   1  1 o  3950.596   4037.336    0.00    1.17295   0.22
   2  14   0  1 o  3163.245   3250.163    0.00    1.17285   0.08
   4   2   6  1 o  4908.671   4854.641   180.00   1.16898   0.39
   7   5   5  1 o  765.524    756.851    180.00   1.16846   0.04
   0  14   1  1 o  502.396    532.016    180.00   1.17037   0.02
   6  12   2  1 o  399.140    389.858     0.00    1.16856   0.02
   1  14   1  1 o  3827.448   4015.163    0.00    1.16734   0.24
   1  11   4  1 o  2729.925   3241.630    0.00    1.16637   0.15
  12   7   1  1 o  264.262    261.777    180.00   1.16110   0.01
  12   3   3  1 o  15525.896  15886.147  180.00   1.16059   0.65
  14   0   0  1 o  6471.967   6694.656   180.00   1.16046   0.08
   6  11   3  1 o  2515.532   2369.309    0.00    1.16249   0.14
  11   0   4  1 o  2951.659   3023.069    0.00    1.15450   0.08
  13   3   2  1 o  756.105    740.802     0.00    1.15785   0.03
  10   9   2  1 o  104.293    101.743     0.00    1.15780   0.01
  14   1   0  1 o  3230.009   3159.672    0.00    1.15764   0.07
   5   0   6  1 o  391.679    412.627     0.00    1.15365   0.01
  10  10   0  1 o  3760.294   3777.925    0.00    1.16088   0.09
   9  10   2  1 o  22.783     24.008     180.00   1.16012   0.00
  11   1   4  1 o  230.925    232.591    180.00   1.15171   0.01
   3   4   6  1 o  26.599     25.968      0.00    1.15559   0.00
   4   8   5  1 o  426.706    414.974     0.00    1.15543   0.03
  12   6   2  1 o  14.061     13.788     180.00   1.15527   0.00
  13   5   1  1 o  3412.500   3336.474   180.00   1.15523   0.16
   5   1   6  1 o  637.056    639.961     0.00    1.15088   0.04
   4   3   6  1 o  110.278    111.340    180.00   1.15474   0.01
   2  14   1  1 o  339.177    337.181    180.00   1.15841   0.02
   2  11   4  1 o  267.793    259.451     0.00    1.15746   0.02
   1   5   6  1 o  23.912     25.205     180.00   1.15376   0.00
   4  13   2  1 o  2675.349   2612.020    0.00    1.15676   0.15
   4  12   3  1 o  1634.219   1588.525   180.00   1.15644   0.10
  11   6   3  1 o   0.206      0.229     180.00   1.15215   0.00
   1   9   5  1 o  2278.831   2287.825   180.00   1.15166   0.17
   5  10   4  1 o  251.343    250.130    180.00   1.15491   0.02
   6  13   0  1 o  15568.262  15861.534  180.00   1.15459   0.47
   8   4   5  1 o  533.156    525.979     0.00    1.14967   0.02
  14   2   0  1 o  6547.858   6397.476    0.00    1.14928   0.13
   8  11   2  1 o  980.407    988.366     0.00    1.15097   0.05
  11   2   4  1 o  712.561    667.865    180.00   1.14348   0.04
   5   2   6  1 o   3.501      3.411      0.00    1.14266   0.00
   9   1   5  1 o  1216.705   1207.881   180.00   1.14219   0.08
  10   5   4  1 o  213.355    180.850     0.00    1.14595   0.01
   2   5   6  1 o  914.903    780.212    180.00   1.14513   0.06
  11   8   2  1 o  1184.321   1036.819   180.00   1.14421   0.06
  14   1   1  1 o  1187.927   1104.553   180.00   1.14374   0.08
  10  10   1  1 o  1619.786   1442.899   180.00   1.14687   0.07
   9   9   3  1 o  100.586    97.492     180.00   1.14317   0.00
   2   9   5  1 o  299.338    291.898    180.00   1.14308   0.02
   8   8   4  1 o   1.598      1.540      0.00    1.14202   0.00
  12   4   3  1 o  2642.206   2647.050    0.00    1.14122   0.11
   3  14   1  1 o  2143.917   1944.900    0.00    1.14396   0.14
   9  11   1  1 o  453.845    424.307     0.00    1.14366   0.02
   8  10   3  1 o  3159.075   3183.937    0.00    1.13975   0.13
   3  11   4  1 o  2564.396   2508.611   180.00   1.14304   0.14
   8  12   0  1 o  6315.208   6195.477   180.00   1.14300   0.14
   4   4   6  1 o  604.945    630.586     0.00    1.13565   0.05
   6   7   5  1 o  36.995     36.341      0.00    1.13935   0.00
  11   9   1  1 o  1338.385   1294.619    0.00    1.13899   0.05
  13   4   2  1 o   1.790      1.717      0.00    1.13861   0.00
   7   9   4  1 o  196.027    189.506    180.00   1.13839   0.01
   9   2   5  1 o  1573.814   1588.404    0.00    1.13416   0.08
   7   6   5  1 o  6630.758   6641.831   180.00   1.13784   0.38
   6  13   1  1 o  211.991    214.466     0.00    1.14080   0.02
  14   3   0  1 o  2413.182   2516.770   180.00   1.13574   0.05
  14   2   1  1 o  2795.560   2914.341   180.00   1.13568   0.16
  10   8   3  1 o   4.232      5.168     180.00   1.13559   0.00
   9   7   4  1 o  1512.976   1564.900    0.00    1.13470   0.08
   4  14   0  1 o  906.750    909.836    180.00   1.13781   0.02
  11   3   4  1 o  34.479     32.655     180.00   1.13014   0.00
  12   8   0  1 o  5441.197   5393.360    0.00    1.13374   0.10
   5   3   6  1 o  36.540     35.916      0.00    1.12935   0.00
   3   5   6  1 o   4.241      3.916      0.00    1.13116   0.00
   5   8   5  1 o  1183.507   1143.552    0.00    1.13000   0.08
   8   5   5  1 o  105.388    103.971    180.00   1.12561   0.01
   3   9   5  1 o  3982.805   3966.833    0.00    1.12919   0.26
   5  13   2  1 o  948.755    840.772    180.00   1.13124   0.05
   7  12   2  1 o  140.810    113.203     0.00    1.13114   0.01
   1  13   3  1 o  64.542     56.527      0.00    1.13104   0.00
   5  12   3  1 o  178.649    158.252    180.00   1.13094   0.01
   0   6   6  1 o  13500.491  12550.225  180.00   1.12695   0.49
   6   0   6  1 o  10.202     10.267     180.00   1.12293   0.00
   8  12   1  1 o  108.239    107.577    180.00   1.12962   0.01
   7  11   3  1 o  25.968     25.801      0.00    1.12563   0.00
  13   6   1  1 o  689.860    684.706    180.00   1.12562   0.03
   0  14   2  1 o  183.620    182.348    180.00   1.12883   0.00
   9   3   5  1 o  3332.125   3039.913    0.00    1.12114   0.17
   1   6   6  1 o  35.308     35.143      0.00    1.12425   0.00
   6  10   4  1 o  1046.156   1041.499    0.00    1.12409   0.06
   6   1   6  1 o  285.719    238.876    180.00   1.12037   0.03
   4  11   4  1 o  1690.379   1692.303    0.00    1.12374   0.10
   1  14   2  1 o  3963.019   3896.089    0.00    1.12611   0.21
  14   3   1  1 o  1441.024   1448.157    0.00    1.12261   0.06
   4  14   1  1 o  2489.707   2465.289    0.00    1.12461   0.16
  12   8   1  1 o  206.468    180.279     0.00    1.12068   0.01
  10   6   4  1 o  2847.916   2976.849   180.00   1.11703   0.13
  12   7   2  1 o  1473.351   1294.922   180.00   1.12051   0.06
   2  13   3  1 o  3680.434   3734.125   180.00   1.12291   0.22
  12   5   3  1 o  13658.211  13046.149   0.00    1.11767   0.57
  11   7   3  1 o  20.634     19.655     180.00   1.11766   0.00
  14   4   0  1 o  41.094     39.202     180.00   1.11756   0.00
   6   2   6  1 o  169.001    184.090    180.00   1.11279   0.01
   2   6   6  1 o  1240.739   1421.893    0.00    1.11626   0.08
   4   5   6  1 o  2582.099   2867.371    0.00    1.11245   0.18
  13   1   3  1 o   0.190      0.247      0.00    1.11244   0.00
  11   4   4  1 o  352.673    406.288     0.00    1.11223   0.01
  13   5   2  1 o  796.979    957.035    180.00   1.11523   0.03
   5   4   6  1 o  16.818     20.846     180.00   1.11148   0.00
   2  14   2  1 o  563.905    512.992     0.00    1.11809   0.03
   4   9   5  1 o  689.335    845.680     0.00    1.11057   0.04
  13   2   3  1 o  43.530     44.707     180.00   1.10501   0.00
   7   7   5  1 o  30.737     32.507      0.00    1.10459   0.00
   3   3   3  2 o  341.670    420.854    180.00   1.11162   0.01
   5   1   1  2 o  341.670    420.854    180.00   1.11162   0.02
   0  12   4  1 o  409.558    362.309    180.00   1.10783   0.01
  10  10   2  1 o  1384.703   1197.538    0.00    1.10770   0.06
  14   0   2  1 o  7283.696   6360.215   180.00   1.10734   0.23
   9   4   5  1 o  3014.887   3130.522   180.00   1.10365   0.13
   3   6   6  1 o  260.484    267.586    180.00   1.10332   0.02
   3  13   3  1 o   9.511     10.840     180.00   1.10973   0.00
   7  13   1  1 o  216.630    207.601    180.00   1.10591   0.01
  10  11   0  1 o  5219.965   5188.381   180.00   1.10546   0.12
   1  12   4  1 o  4171.464   4215.729   180.00   1.10526   0.22
   3  14   2  1 o  378.241    387.167    180.00   1.10508   0.02
  14   4   1  1 o  1708.419   1753.185    0.00    1.10505   0.07
  14   1   2  1 o  687.308    710.402     0.00    1.10488   0.04
   0  10   5  1 o  658.893    684.021    180.00   1.10487   0.02
   9  11   2  1 o  4020.019   4210.196    0.00    1.10480   0.19
   6   3   6  1 o  23.687     23.714      0.00    1.10048   0.00
   1  10   5  1 o  3587.361   3651.560    0.00    1.10233   0.23
   6  13   2  1 o  670.145    684.102    180.00   1.10223   0.04
   6  12   3  1 o  325.638    337.056    180.00   1.10196   0.02
   8   6   5  1 o  66.421     62.723      0.00    1.09816   0.00
   5  14   1  1 o  631.064    662.364    180.00   1.10112   0.04
   6   8   5  1 o  919.272    954.954     0.00    1.10108   0.05
  14   2   2  1 o  1155.226   1139.117    0.00    1.09760   0.06
  11   9   2  1 o  44.105     45.051     180.00   1.10060   0.00
   5  11   4  1 o  1017.913   1005.312   180.00   1.10030   0.07
   8   9   4  1 o  1763.940   1633.695    0.00    1.09865   0.08
   2  12   4  1 o  1508.767   1494.339    0.00    1.09767   0.08
   9   8   4  1 o  665.940    663.231    180.00   1.09688   0.03
  13   3   3  1 o  44.734     39.377     180.00   1.09296   0.00
  12   0   4  1 o  1239.961   1112.465    0.00    1.09278   0.03
   2  15   0  1 o  1510.346   1482.855    0.00    1.09613   0.04
   1   7   6  1 o  65.860     59.524     180.00   1.09214   0.01
  10   1   5  1 o  43.221     39.372      0.00    1.09207   0.00
  14   5   0  1 o  916.651    920.606    180.00   1.09543   0.02
   9  10   3  1 o  160.958    161.707    180.00   1.09487   0.01
   2  10   5  1 o  502.703    504.395     0.00    1.09479   0.03
  12   6   3  1 o  2193.297   2298.858   180.00   1.09079   0.09
  12   1   4  1 o  2679.557   2910.219    0.00    1.09042   0.13
  11   5   4  1 o  174.617    188.448     0.00    1.09040   0.01
  13   7   1  1 o  3634.912   3227.160    0.00    1.09339   0.14
  10  11   1  1 o  124.416    109.156     0.00    1.09335   0.01
   5   5   6  1 o  170.664    195.425    180.00   1.08969   0.01
  10   9   3  1 o  3677.499   3268.577    0.00    1.09292   0.14
   8  12   2  1 o  3836.878   3479.478   180.00   1.09213   0.19
   4  13   3  1 o  820.406    743.497    180.00   1.09204   0.05
   1  15   1  1 o  3708.541   3485.806    0.00    1.09164   0.22
  12   9   0  1 o  7853.956   7735.489    0.00    1.09127   0.15
  11  10   1  1 o  336.029    334.333    180.00   1.09120   0.01
   7  10   4  1 o  3339.067   3580.575   180.00   1.09066   0.17
_reflns_number_total                   824
_reflns_limit_h_min                    0
_reflns_limit_h_max                    14
_reflns_limit_k_min                    0
_reflns_limit_k_max                    15
_reflns_limit_l_min                    0
_reflns_limit_l_max                    6
_reflns_d_resolution_high              1.090
_reflns_d_resolution_low               8.297
#--eof--eof--eof--eof--eof--eof--eof--eof--eof--eof--eof--eof--eof--eof--eof--#
